# Supplementary material for: Mining the Roles of Cucumber DUF966 Genes in Fruit Development and Stress Response
Source: Plants (Basel). 2022 Sep 23;11(19):2497. doi: 10.3390/plants11192497 (PMC9572245; doi:10.3390/plants11192497)
Supplement: Supplementary file 1 [file plants-11-02497-s001.zip]

Archive with 1 entries (1 files):
- plants-1881692-supplementary.xlsx
