# Supplementary material for: Mining the Roles of Cucumber DUF966 Genes in Fruit Development and Stress Response
Source: Plants (Basel). 2022 Sep 23;11(19):2497. doi: 10.3390/plants11192497 (PMC9572245; doi:10.3390/plants11192497)
Supplement: Supplementary file 1 [file plants-11-02497-s001.zip › plants-1881692-supplementary.xlsx]

## Sheet: S1
>CsDUF966_1.b
ATGGAAAATTGCCGTGAGAAAGGAAACAAACGGCGTTTAAAAAATGAAAACGGGGCCGTGTTCTTTTTGTTCTCTAGCTGTTTGTCCTCCGTATCTCCATTTTCTTTTGAATTCCCTCTTCTTCTTCTTCTTCTTCTTCTTCTTCTTCTTCCTTTTCTTCTTCTTCTTCTATATATAATACTCAAAATTTCTCATCAAGCTCTTCACTTATCAACAATGGCGGTCGCTTCCAGACCTACACTAACAGACCTTCATATCCCTAAACTATGGAAGGATCGTGACACTACCAGCCCCGAACGCACCAAAGTCTGGACCGAACCAAAACTCCGCACCTCCGACAGAAAAGTCCCCGTCGTTTACTATCTCTCCCGTAATGGCCTCCTCGAACACCCCCATTTC…
>CsDUF966_4.c
ATGCCTTTCCTCTATTCTTGGTCCTGTAAAAGGAACTATAAAAGTGGATATGTGTGGAACGACTTGTCGGAAAATGACGTGGTTTATCCCGCTGAAGGTTATGAATACGTTCTCAAGGCATCTCAACTTGTTGATCTTCATGCCTCCTGTGAAAAATTGCAGCAAGTACACATACCCAACAACAACCCAAGGCAACCGGTTCAAGAACCCAACCTCCCAACTAAAACTCGGAAACAGCAACTCGCACCCACTCCACTCCCCCACCACCCACATTCCGATTTAGAATACGACGAAGACGAAGATTACGAATACGACGATGGCGATAAGAACGCTGGGGAACCCCCCGGGACAACTCAGACTCCGACCGAGTCGGCTCGATGTTCCACTTCGAAACGGTTT…
>CsDUF966_5.b
ATGGCGGTCCATATGGAAGAAAGAAGACAGTCATTAACATCAAGTGAATGGCCAATCAGAGGAACCATTCTCTATCATCATTCTGAACAATCCGAAACCAAAACCATGACAGAATTGAAAACAGAGCCTACCGAAACTATCCCTGTAATCTACTACCTCACTCGACATGGCCAACTCCAGCATCCTCATTTGCTTGAAGTTCCTCTTTCTTCTTCCCAAGGACTCCTCCTCAAAGATGTGATCAAACGACTGGATATCCTCCGAGGAGAAGGCTTTTCCAGATTGTATTCCTGGTCTTCGAAGCGGCAGTACAAGAACGGATATGTATGGCAAGACTTATCGGACGACGATTTGATACATCCATCTCAAGGCCGGGAGTACATTCTCAAAGGATCGGAA…
>CsDUF966_6.a
ATGGAGATGAGAATGAAGAAGTACAACCAACTCAGTCCTGAGAGGGCTAAGGTGTGGACTGAGAAATCGCCCAAATATCAACAGGTTCGGAAGGTGCCTGTAATTTACTATCTATGCAGAAATAGGCAGCTGGAGCATCCTCATTTCATGGAAGTTCCACTCTCATCCTCTGAGGGACTGTACTTGAGAGATGTGATTAACAGGCTTAACGTTCTCAGAGGAAGAGGCATGGCTACCTTATACTCTTGGTCTTGTAAGAGAAGCTACAAGAATGGATTTGTTTGGCATGATCTCTGTGAAGATGACCTAATTCTTCCGGCTCACGGAAATGAGTACGTTCTCAAAGGCTCCGAGCTGTTTGAAGAGTCCACTACTAGTAAAGACCATTTCAGCTCCATT…
>CsDUF966_7.c
ATGGAGGCTAATAATAATAATAGAGCTGGAGGAGAAATTAGAAAAGTCCATATTATTTACTTTCTTTCCCGTATGGGACACGTGGAGCAACCCCATCTCATCCGTGTTCATCATCTCGCCGGAGGAAGCGCCGGCGTTTATCTTCGAGATGTAAAGAGATGGCTTGGGGAATTGAGAGGAAAGGAAATGGCAGAAGCCTTCTCATGGTCTTACAAAAGAAAGTACAAAACAGGGTACGTTTGGCAAGATCTGGTGGATGACGATCTCATAACTCCAATTTCTGACAACGAATATGTTCTTCAAGGATCCCAAATCATATTTCCCTCTACTCTCTTTGATACTAAAACATCATTATTCAGAGAAGAATTGGAAGTAAGTGAAGATTTTTCATCCAAAGTT…
>CsDUF966_Un2.c
ATGGAGGAGAAAGACAGAGACCACCACCACCGTCACCACCGTCGCCGCGACTCTCCCACTCCGATGAAAAAAGCCCAAGTTTTTTACTATATCTCCAGAAACGGCCGTCTGGAACAACCCCATTTTCTCGAAATCCCTCTCTTCCCCAACCACCCTCTTCGTCTCAAAGATGTTTTGGATCGGCTCGCTGTTCTCAGGGGCAACGCCATGCCTTTCCTCTATTCTTGGTCCTGTAAAAGTGGATATGTGTGGAACGACTTGTCGGAAAATGACGTGGTTTATCCCGCTGAAGGTTATGAATACGTTCTCAAGGCATCTCAACTTGTTGATCTTCATGCCTCCTGTGAAAAATTGCAGCAAGTACACATACCCAACAACAACCCAAGGCAACCGGTTCAA…
>CsDUF966_Un1.c
ATGGAGGAGAAAGACAGAGACCACCACCACCGTCACCACCGTCGCCGCGACTCTCCCACTCCGATGAAAAAAGCCCAAGTTTTTTACTATATCTCCAGAAACGGCCGTCTGGAACAACCCCATTTTCTCGAAATCCCTCTCTTCCCCAACCACCCTCTTCGTCTCAAAGATGTTTTGGATCGGCTCGCTGTTCTCAGGGGCAACGCCATGCCTTTCCTCTATTCTTGGTCCTGTAAAAGTGGATATGTGTGGAACGACTTGTCGGAAAATGACGTGGTTTATCCCGCTGAAGGTTATGAATACGTTCTCAAGGCATCTCAACTTGTTGATCTTCATGCCTCCTGTGAAAAATTGCAGCAAGTACACATACCCAACAACAACCCAAGGCAACCGGTTCAA…
>CsDUF966_Un3.c
ATGGAGGAGAAAGACAGAGACCACCACCACCGTCACCACCGTCGCCGCGACTCTCCCACTCCGATGAAAAAAGCCCAAGTTTTTTACTATATCTCCAGAAACGGCCGTCTGGAACAACCCCATTTTCTCGAAATCCCTCTCTTCCCCAACCACCCTCTTCGTCTCAAAGATGTTTTGGATCGGCTCGCTGTTCTCAGGGGCAACGCCATGCCTTTCCTCTATTCTTGGTCCTGTAAAAGTGGATATGTGTGGAACGACTTGTCGGAAAATGACGTGGTTTATCCCGCTGAAGGTTATGAATACGTTCTCAAGGCATCTCAACTTGTTGATCTTCATGCCTCCTGTGAAAAATTGCAGCAAGTACACATACCCAACAACAACCCAAGGCAACCGGTTCAA…

## Sheet: S2
Seq_1	Seq_2	Ka	Ks	Ka_Ks	EffectiveLen	AverageS-sites	AverageN-sites	cN	cS	pN	pS	Note
CsDUF966_1.b	Cla97C03G052890.1	0.0425646	0.373405	0.113991	1314	311.083	1002.92	41.5	91.5	0.0413793	0.294133
CsDUF966_1.b	Cla97C02G047640.2	0.499469	NaN	NaN	1212	283.75	928.25	338.5	224.5	0.364665	0.791189	High Sequence Divergence Value (pS>=0.75)
CsDUF966_1.b	Cla97C07G131460.1	0.531367	4.28723	0.123942	798	194.083	603.917	229.917	145.083	0.380709	0.747531
CsDUF966_1.b	Cla97C07G136430.1	0.61233	NaN	NaN	981	234.083	746.917	312.583	181.417	0.418498	0.775009	High Sequence Divergence Value (pS>=0.75)
CsDUF966_1.b	Cla97C09G165880.1	0.857195	NaN	NaN	1080	249.5	830.5	424.25	188.75	0.510837	0.756513	High Sequence Divergence Value (pS>=0.75)
CsDUF966_4.c	Cla97C07G136430.1	0.104517	0.35309	0.296006	858	191.75	666.25	65	54	0.097561	0.281617
CsDUF966_4.c	Cla97C02G047640.2	0.696366	2.23926	0.31098	807	181.5	625.5	283.75	129.25	0.453637	0.712121
CsDUF966_4.c	Cla97C03G052890.1	0.645983	NaN	NaN	759	173.417	585.583	253.583	132.417	0.433044	0.763575	High Sequence Divergence Value (pS>=0.75)
CsDUF966_4.c	Cla97C07G131460.1	0.748092	NaN	NaN	522	122.75	399.25	189	99	0.473388	0.806517	High Sequence Divergence Value (pS>=0.75)
CsDUF966_5.b	Cla97C07G131460.1	0.0864984	0.208832	0.414202	834	197.5	636.5	52	36	0.0816968	0.182278
CsDUF966_5.b	Cla97C03G052890.1	0.544342	2.1522	0.252924	786	186.583	599.417	232	132	0.387043	0.707459
CsDUF966_5.b	Cla97C02G047640.2	0.621127	NaN	NaN	765	176.25	588.75	248.667	132.333	0.422364	0.750827	High Sequence Divergence Value (pS>=0.75)
CsDUF966_5.b	Cla97C07G136430.1	0.676794	NaN	NaN	723	170.25	552.75	246.417	129.583	0.445801	0.761136	High Sequence Divergence Value (pS>=0.75)
CsDUF966_5.b	Cla97C09G165880.1	0.771835	NaN	NaN	669	152.583	516.417	248.917	119.083	0.482007	0.780448	High Sequence Divergence Value (pS>=0.75)
CsDUF966_6.a	Cla97C02G047640.2	0.0311711	0.201073	0.155024	1560	359.083	1200.92	36.6667	63.3333	0.0305322	0.176375
CsDUF966_6.a	Cla97C03G052890.1	0.472987	NaN	NaN	1239	288.833	950.167	333.333	241.667	0.350816	0.836699	High Sequence Divergence Value (pS>=0.75)
CsDUF966_6.a	Cla97C07G131460.1	0.526344	NaN	NaN	744	176	568	214.833	144.167	0.378228	0.819129	High Sequence Divergence Value (pS>=0.75)
CsDUF966_6.a	Cla97C07G136430.1	0.723598	NaN	NaN	1101	257.083	843.917	391.75	193.25	0.464205	0.751702	High Sequence Divergence Value (pS>=0.75)
CsDUF966_6.a	Cla97C09G165880.1	0.829318	NaN	NaN	1131	264.917	866.083	434.583	211.417	0.50178	0.79805	High Sequence Divergence Value (pS>=0.75)
CsDUF966_7.c	Cla97C09G165880.1	0.11273	0.365112	0.308756	1161	262.917	898.083	94	76	0.104667	0.289065
CsDUF966_7.c	Cla97C02G047640.2	0.81783	1.94904	0.419607	1104	251	853	424.75	174.25	0.497948	0.694223
CsDUF966_7.c	Cla97C03G052890.1	0.70765	3.1041	0.227973	999	230	769	352.25	169.75	0.458062	0.738043
CsDUF966_7.c	Cla97C07G131460.1	0.860794	NaN	NaN	708	165.5	542.5	277.75	129.25	0.511982	0.780967	High Sequence Divergence Value (pS>=0.75)
CsDUF966_7.c	Cla97C07G136430.1	0.823274	NaN	NaN	945	215.833	729.167	364.417	169.583	0.499771	0.785714	High Sequence Divergence Value (pS>=0.75)
CsDUF966_Un2.c	Cla97C07G136430.1	0.146898	0.392094	0.374651	588	137	451	60.1667	41.8333	0.133407	0.305353
CsDUF966_Un2.c	Cla97C03G052890.1	0.617015	2.0585	0.29974	564	134.417	429.583	180.667	94.3333	0.420563	0.701798
CsDUF966_Un2.c	Cla97C07G131460.1	0.60816	NaN	NaN	540	126.583	413.417	172.25	101.75	0.41665	0.803818	High Sequence Divergence Value (pS>=0.75)
CsDUF966_Un2.c	Cla97C02G047640.2	0.593636	NaN	NaN	534	122.75	411.25	168.667	95.3333	0.410132	0.776646	High Sequence Divergence Value (pS>=0.75)
CsDUF966_Un2.c	Cla97C09G165880.1	0.753416	3.90038	0.193165	486	110.833	375.167	178.333	82.6667	0.475344	0.745865
CsDUF966_Un1.c	Cla97C07G136430.1	0.146898	0.392094	0.374651	588	137	451	60.1667	41.8333	0.133407	0.305353
CsDUF966_Un1.c	Cla97C03G052890.1	0.617015	2.0585	0.29974	564	134.417	429.583	180.667	94.3333	0.420563	0.701798
CsDUF966_Un1.c	Cla97C07G131460.1	0.60816	NaN	NaN	540	126.583	413.417	172.25	101.75	0.41665	0.803818	High Sequence Divergence Value (pS>=0.75)
CsDUF966_Un1.c	Cla97C02G047640.2	0.593636	NaN	NaN	534	122.75	411.25	168.667	95.3333	0.410132	0.776646	High Sequence Divergence Value (pS>=0.75)
CsDUF966_Un1.c	Cla97C09G165880.1	0.753416	3.90038	0.193165	486	110.833	375.167	178.333	82.6667	0.475344	0.745865
CsDUF966_Un3.c	Cla97C07G136430.1	0.113933	0.370036	0.307898	843	192.583	650.417	68.75	56.25	0.105701	0.292081
CsDUF966_Un3.c	Cla97C03G052890.1	0.628052	2.75435	0.228022	810	188	622	264.583	137.417	0.425375	0.73094
CsDUF966_Un3.c	Cla97C07G131460.1	0.644444	NaN	NaN	669	155	514	222.25	122.75	0.432393	0.791935	High Sequence Divergence Value (pS>=0.75)
CsDUF966_Un3.c	Cla97C02G047640.2	0.658985	2.02189	0.325925	831	190.167	640.833	281	133	0.438492	0.699387
CsDUF966_Un3.c	Cla97C09G165880.1	0.834765	NaN	NaN	660	147.333	512.667	258.167	112.833	0.503576	0.765837	High Sequence Divergence Value (pS>=0.75)
CsDUF966_1.b	evm.model.ScvUqRz_4353_HRSCAF_8107.11325.1	0.0650815	0.689739	0.0943566	1305	310.417	994.583	62	140	0.0623377	0.451007
CsDUF966_1.b	evm.model.ScvUqRz_1710_HRSCAF_3001.11822.1	0.480473	NaN	NaN	1200	280.417	919.583	326.25	229.75	0.35478	0.819316	High Sequence Divergence Value (pS>=0.75)
CsDUF966_1.b	evm.model.ScvUqRz_7871_HRSCAF_15413.1403.1	0.462624	2.12924	0.217271	789	192.833	596.167	205.833	136.167	0.345261	0.706137
CsDUF966_1.b	evm.model.ScvUqRz_3387_HRSCAF_6340.9891.1	0.612246	NaN	NaN	765	184.5	580.5	242.917	139.083	0.418461	0.753839	High Sequence Divergence Value (pS>=0.75)
CsDUF966_1.b	evm.model.ScvUqRz_1070_HRSCAF_1882.10382.1	0.656758	1.49172	0.440269	525	125.25	399.75	174.917	81.0833	0.437565	0.647372
CsDUF966_1.b	evm.model.ScvUqRz_137_HRSCAF_264.11655.1	0.819233	NaN	NaN	1308	306.167	1001.83	499.333	236.667	0.49842	0.772999	High Sequence Divergence Value (pS>=0.75)
CsDUF966_4.c	evm.model.ScvUqRz_3387_HRSCAF_6340.9891.1	0.184384	0.510363	0.361279	528	124.25	403.75	66	46	0.163467	0.370221
CsDUF966_4.c	evm.model.ScvUqRz_3387_HRSCAF_6340.9892.1	0.131308	0.533838	0.24597	291	57.1667	233.833	28.1667	21.8333	0.120456	0.381924
CsDUF966_4.c	evm.model.ScvUqRz_4353_HRSCAF_8107.11325.1	0.626742	NaN	NaN	756	170.833	585.167	248.583	140.417	0.424808	0.821951	High Sequence Divergence Value (pS>=0.75)
CsDUF966_4.c	evm.model.ScvUqRz_1710_HRSCAF_3001.11822.1	0.694717	2.79875	0.248224	801	179.75	621.25	281.417	131.583	0.452985	0.732035
CsDUF966_4.c	evm.model.ScvUqRz_7871_HRSCAF_15413.1403.1	0.697501	2.73808	0.254741	495	116.583	378.417	171.833	85.1667	0.454085	0.730522
CsDUF966_5.b	evm.model.ScvUqRz_7871_HRSCAF_15413.1403.1	0.104331	0.308554	0.338128	825	197	628	61.1667	49.8333	0.0973992	0.252961
CsDUF966_5.b	evm.model.ScvUqRz_4353_HRSCAF_8107.11325.1	0.57281	2.58004	0.222016	777	183.667	593.333	237.667	133.333	0.400562	0.725953
CsDUF966_5.b	evm.model.ScvUqRz_1710_HRSCAF_3001.11822.1	0.59621	NaN	NaN	750	174.583	575.417	236.667	137.333	0.411296	0.786635	High Sequence Divergence Value (pS>=0.75)
CsDUF966_5.b	evm.model.ScvUqRz_3387_HRSCAF_6340.9891.1	0.709797	2.67194	0.265649	750	177.25	572.75	262.833	129.167	0.458897	0.728726
CsDUF966_5.b	evm.model.ScvUqRz_137_HRSCAF_264.11655.1	0.720685	NaN	NaN	696	159.75	536.25	248.333	120.667	0.463092	0.755347	High Sequence Divergence Value (pS>=0.75)
CsDUF966_6.a	evm.model.ScvUqRz_1710_HRSCAF_3001.11822.1	0.0308131	0.287924	0.107018	1548	355.5	1192.5	36	85	0.0301887	0.2391
CsDUF966_6.a	evm.model.ScvUqRz_4353_HRSCAF_8107.11325.1	0.484271	NaN	NaN	1230	288	942	336.083	237.917	0.356776	0.8261	High Sequence Divergence Value (pS>=0.75)
CsDUF966_6.a	evm.model.ScvUqRz_7871_HRSCAF_15413.1403.1	0.535621	NaN	NaN	759	180.583	578.417	221.417	144.583	0.382798	0.800646	High Sequence Divergence Value (pS>=0.75)
CsDUF966_6.a	evm.model.ScvUqRz_3387_HRSCAF_6340.9891.1	0.633584	NaN	NaN	789	186.833	602.167	257.583	146.417	0.427761	0.783675	High Sequence Divergence Value (pS>=0.75)
CsDUF966_6.a	evm.model.ScvUqRz_137_HRSCAF_264.11655.1	0.786459	NaN	NaN	1116	257.833	858.167	418.083	201.917	0.487182	0.783129	High Sequence Divergence Value (pS>=0.75)
CsDUF966_7.c	evm.model.ScvUqRz_137_HRSCAF_264.11655.1	0.109453	0.517558	0.21148	1131	253	878	89.4167	94.5833	0.101841	0.373847
CsDUF966_7.c	evm.model.ScvUqRz_4353_HRSCAF_8107.11325.1	0.819453	NaN	NaN	1077	247.333	829.667	413.583	198.417	0.498493	0.802224	High Sequence Divergence Value (pS>=0.75)
CsDUF966_7.c	evm.model.ScvUqRz_7871_HRSCAF_15413.1403.1	0.664417	NaN	NaN	720	170.167	549.833	242.333	130.667	0.44074	0.767875	High Sequence Divergence Value (pS>=0.75)
CsDUF966_7.c	evm.model.ScvUqRz_1710_HRSCAF_3001.11822.1	0.833251	3.4436	0.241971	999	227.417	771.583	388.167	168.833	0.503078	0.742396
CsDUF966_7.c	evm.model.ScvUqRz_3387_HRSCAF_6340.9891.1	0.772186	NaN	NaN	759	176	583	281.083	141.917	0.482133	0.806345	High Sequence Divergence Value (pS>=0.75)
CsDUF966_Un2.c	evm.model.ScvUqRz_3387_HRSCAF_6340.9891.1	0.193934	0.557168	0.348071	537	122.5	414.5	70.8333	48.1667	0.170889	0.393197
CsDUF966_Un2.c	evm.model.ScvUqRz_4353_HRSCAF_8107.11325.1	0.567159	3.61298	0.156978	555	130.5	424.5	168.917	97.0833	0.397919	0.743934
CsDUF966_Un2.c	evm.model.ScvUqRz_1710_HRSCAF_3001.11822.1	0.604229	NaN	NaN	489	112	377	156.417	86.5833	0.414898	0.773065	High Sequence Divergence Value (pS>=0.75)
CsDUF966_Un2.c	evm.model.ScvUqRz_7871_HRSCAF_15413.1403.1	0.618408	NaN	NaN	522	124.5	397.5	167.417	95.5833	0.421174	0.767738	High Sequence Divergence Value (pS>=0.75)
CsDUF966_Un2.c	evm.model.ScvUqRz_137_HRSCAF_264.11655.1	0.636302	NaN	NaN	474	105.25	368.75	158.167	85.8333	0.428927	0.815519	High Sequence Divergence Value (pS>=0.75)
CsDUF966_Un1.c	evm.model.ScvUqRz_3387_HRSCAF_6340.9891.1	0.193934	0.557168	0.348071	537	122.5	414.5	70.8333	48.1667	0.170889	0.393197
CsDUF966_Un1.c	evm.model.ScvUqRz_4353_HRSCAF_8107.11325.1	0.567159	3.61298	0.156978	555	130.5	424.5	168.917	97.0833	0.397919	0.743934
CsDUF966_Un1.c	evm.model.ScvUqRz_1710_HRSCAF_3001.11822.1	0.604229	NaN	NaN	489	112	377	156.417	86.5833	0.414898	0.773065	High Sequence Divergence Value (pS>=0.75)
CsDUF966_Un1.c	evm.model.ScvUqRz_7871_HRSCAF_15413.1403.1	0.618408	NaN	NaN	522	124.5	397.5	167.417	95.5833	0.421174	0.767738	High Sequence Divergence Value (pS>=0.75)
CsDUF966_Un1.c	evm.model.ScvUqRz_137_HRSCAF_264.11655.1	0.636302	NaN	NaN	474	105.25	368.75	158.167	85.8333	0.428927	0.815519	High Sequence Divergence Value (pS>=0.75)
CsDUF966_Un3.c	evm.model.ScvUqRz_3387_HRSCAF_6340.9891.1	0.223987	0.594406	0.376826	645	152.667	492.333	95.3333	62.6667	0.193636	0.41048
CsDUF966_Un3.c	evm.model.ScvUqRz_4353_HRSCAF_8107.11325.1	0.593712	NaN	NaN	798	184.833	613.167	251.5	140.5	0.410166	0.760144	High Sequence Divergence Value (pS>=0.75)
CsDUF966_Un3.c	evm.model.ScvUqRz_7871_HRSCAF_15413.1403.1	0.602717	4.4101	0.136667	588	139.167	448.833	185.917	104.083	0.414222	0.747904
CsDUF966_Un3.c	evm.model.ScvUqRz_1710_HRSCAF_3001.11822.1	0.643109	2.50366	0.256868	795	180.75	614.25	265.25	130.75	0.431827	0.723375
CsDUF966_Un3.c	evm.model.ScvUqRz_3387_HRSCAF_6340.9892.1	0.11398	0.363916	0.313205	183	36.4167	146.583	15.5	10.5	0.105742	0.28833
CsDUF966_Un3.c	evm.model.ScvUqRz_137_HRSCAF_264.11655.1	0.661193	NaN	NaN	594	127.083	466.917	205.167	95.8333	0.439407	0.754098	High Sequence Divergence Value (pS>=0.75)
CsDUF966_1.b	Cucsat.G18407.T1	0.00518249	0.00825886	0.627506	1527	365.25	1161.75	6	3	0.00516462	0.00821355
CsDUF966_1.b	Cucsat.G18407.T3	0.00492936	0.00924986	0.532912	1344	326.333	1017.67	5	3	0.0049132	0.00919305
CsDUF966_1.b	Cucsat.G18407.T4	0.00246584	0.00411665	0.598992	1056	243.583	812.417	2	1	0.00246179	0.00410537
CsDUF966_1.b	Cucsat.G18407.T6	0.111786	0.151631	0.737225	1119	262.833	856.167	88.9167	36.0833	0.103854	0.137286
CsDUF966_1.b	Cucsat.G18407.T5	0.0604644	0.0920091	0.657156	1020	236.75	783.25	45.5	20.5	0.0580913	0.0865892
CsDUF966_1.b	Cucsat.G18407.T7	0.00234604	0.00823618	0.284846	549	122.083	426.917	1	1	0.00234238	0.00819113
CsDUF966_1.b	Cucsat.G18407.T2	0.00234604	0.00823618	0.284846	549	122.083	426.917	1	1	0.00234238	0.00819113
CsDUF966_1.b	Cucsat.G18158.T1	0.502635	NaN	NaN	1203	280	923	338.083	231.917	0.366287	0.828274	High Sequence Divergence Value (pS>=0.75)
CsDUF966_1.b	Cucsat.G18158.T3	0.502635	NaN	NaN	1203	280	923	338.083	231.917	0.366287	0.828274	High Sequence Divergence Value (pS>=0.75)
CsDUF966_1.b	Cucsat.G18158.T4	0.502635	NaN	NaN	1203	280	923	338.083	231.917	0.366287	0.828274	High Sequence Divergence Value (pS>=0.75)
CsDUF966_1.b	Cucsat.G18158.T8	0.502635	NaN	NaN	1203	280	923	338.083	231.917	0.366287	0.828274	High Sequence Divergence Value (pS>=0.75)
CsDUF966_1.b	Cucsat.G18158.T10	0.502635	NaN	NaN	1203	280	923	338.083	231.917	0.366287	0.828274	High Sequence Divergence Value (pS>=0.75)
CsDUF966_1.b	Cucsat.G18158.T5	0.502635	NaN	NaN	1203	280	923	338.083	231.917	0.366287	0.828274	High Sequence Divergence Value (pS>=0.75)
CsDUF966_1.b	Cucsat.G15199.T3	0.503335	4.44819	0.113155	696	167.333	528.667	193.833	125.167	0.366646	0.748008
CsDUF966_1.b	Cucsat.G15199.T2	0.547796	3.03096	0.180733	786	188.083	597.917	232.417	138.583	0.388711	0.736819
CsDUF966_1.b	Cucsat.G15199.T7	0.557321	2.36183	0.23597	828	201.417	626.583	246.417	144.583	0.39327	0.717832
CsDUF966_1.b	Cucsat.G18158.T15	0.565905	NaN	NaN	981	225.75	755.25	300.083	182.917	0.39733	0.810262	High Sequence Divergence Value (pS>=0.75)
CsDUF966_1.b	Cucsat.G18158.T2	0.565905	NaN	NaN	981	225.75	755.25	300.083	182.917	0.39733	0.810262	High Sequence Divergence Value (pS>=0.75)
CsDUF966_1.b	Cucsat.G18158.T6	0.565905	NaN	NaN	981	225.75	755.25	300.083	182.917	0.39733	0.810262	High Sequence Divergence Value (pS>=0.75)
CsDUF966_1.b	Cucsat.G18158.T17	0.565905	NaN	NaN	981	225.75	755.25	300.083	182.917	0.39733	0.810262	High Sequence Divergence Value (pS>=0.75)
CsDUF966_1.b	Cucsat.G18158.T9	0.565905	NaN	NaN	981	225.75	755.25	300.083	182.917	0.39733	0.810262	High Sequence Divergence Value (pS>=0.75)
CsDUF966_1.b	Cucsat.G18158.T16	0.565905	NaN	NaN	981	225.75	755.25	300.083	182.917	0.39733	0.810262	High Sequence Divergence Value (pS>=0.75)
CsDUF966_1.b	Cucsat.G18158.T7	0.565905	NaN	NaN	981	225.75	755.25	300.083	182.917	0.39733	0.810262	High Sequence Divergence Value (pS>=0.75)
CsDUF966_1.b	Cucsat.G18158.T11	0.565905	NaN	NaN	981	225.75	755.25	300.083	182.917	0.39733	0.810262	High Sequence Divergence Value (pS>=0.75)
CsDUF966_1.b	Cucsat.G18158.T18	0.565905	NaN	NaN	981	225.75	755.25	300.083	182.917	0.39733	0.810262	High Sequence Divergence Value (pS>=0.75)
CsDUF966_1.b	Cucsat.G18158.T13	0.565905	NaN	NaN	981	225.75	755.25	300.083	182.917	0.39733	0.810262	High Sequence Divergence Value (pS>=0.75)
CsDUF966_1.b	Cucsat.G18158.T12	0.565905	NaN	NaN	981	225.75	755.25	300.083	182.917	0.39733	0.810262	High Sequence Divergence Value (pS>=0.75)
CsDUF966_1.b	Cucsat.G3032.T1	0.719247	2.63268	0.2732	1062	244.417	817.583	378.167	177.833	0.462542	0.727583
CsDUF966_1.b	Cucsat.G3032.T2	0.717377	2.46982	0.290457	1050	242.333	807.667	373	175	0.461824	0.722146
CsDUF966_1.b	Cucsat.G3032.T5	0.717377	2.46982	0.290457	1050	242.333	807.667	373	175	0.461824	0.722146
CsDUF966_1.b	Cucsat.G3032.T4	0.717377	2.46982	0.290457	1050	242.333	807.667	373	175	0.461824	0.722146
CsDUF966_1.b	Cucsat.G3032.T3	0.717377	2.46982	0.290457	1050	242.333	807.667	373	175	0.461824	0.722146
CsDUF966_1.b	Cucsat.G15199.T1	0.460624	1.55505	0.296212	291	73.3333	217.667	74.9167	48.0833	0.344181	0.655682
CsDUF966_1.b	Cucsat.G15199.T9	0.489162	1.53414	0.318852	288	73.25	214.75	77.1667	47.8333	0.359333	0.653015
CsDUF966_1.b	Cucsat.G18158.T14	0.62576	NaN	NaN	828	191.583	636.417	270.083	154.917	0.424381	0.808612	High Sequence Divergence Value (pS>=0.75)
CsDUF966_1.b	Cucsat.G12087.T3	0.63061	NaN	NaN	798	183.083	614.917	262.25	150.75	0.426481	0.823396	High Sequence Divergence Value (pS>=0.75)
CsDUF966_4.c	Cucsat.G12087.T3	0	0	NaN	873	191	682	0	0	0	0
CsDUF966_4.c	Cucsat.G12087.T2	0.0212068	0.0198424	1.06876	873	191.5	681.5	14.25	3.75	0.0209098	0.0195822
CsDUF966_4.c	Cucsat.G12087.T1	0.0447408	0.0692568	0.646014	807	173.833	633.167	27.5	11.5	0.0434325	0.0661553
CsDUF966_4.c	Cucsat.G12087.T4	0.0447408	0.0692568	0.646014	807	173.833	633.167	27.5	11.5	0.0434325	0.0661553
CsDUF966_4.c	Cucsat.G18407.T4	0.641891	NaN	NaN	777	177.083	599.917	258.75	144.25	0.43131	0.814588	High Sequence Divergence Value (pS>=0.75)
CsDUF966_4.c	Cucsat.G18158.T9	0.684088	2.22712	0.307163	804	179.667	624.333	280.167	127.833	0.448745	0.711503
CsDUF966_4.c	Cucsat.G18158.T16	0.684088	2.22712	0.307163	804	179.667	624.333	280.167	127.833	0.448745	0.711503
CsDUF966_4.c	Cucsat.G18158.T7	0.684088	2.22712	0.307163	804	179.667	624.333	280.167	127.833	0.448745	0.711503
CsDUF966_4.c	Cucsat.G18158.T11	0.684088	2.22712	0.307163	804	179.667	624.333	280.167	127.833	0.448745	0.711503
CsDUF966_4.c	Cucsat.G18158.T18	0.684088	2.22712	0.307163	804	179.667	624.333	280.167	127.833	0.448745	0.711503
CsDUF966_4.c	Cucsat.G18158.T13	0.684088	2.22712	0.307163	804	179.667	624.333	280.167	127.833	0.448745	0.711503
CsDUF966_4.c	Cucsat.G18158.T12	0.684088	2.22712	0.307163	804	179.667	624.333	280.167	127.833	0.448745	0.711503
CsDUF966_4.c	Cucsat.G18158.T15	0.684088	2.22712	0.307163	804	179.667	624.333	280.167	127.833	0.448745	0.711503
CsDUF966_4.c	Cucsat.G18158.T2	0.684088	2.22712	0.307163	804	179.667	624.333	280.167	127.833	0.448745	0.711503
CsDUF966_4.c	Cucsat.G18158.T6	0.684088	2.22712	0.307163	804	179.667	624.333	280.167	127.833	0.448745	0.711503
CsDUF966_4.c	Cucsat.G18158.T17	0.684088	2.22712	0.307163	804	179.667	624.333	280.167	127.833	0.448745	0.711503
CsDUF966_4.c	Cucsat.G18407.T1	0.641891	NaN	NaN	777	177.083	599.917	258.75	144.25	0.43131	0.814588	High Sequence Divergence Value (pS>=0.75)
CsDUF966_4.c	Cucsat.G18158.T1	0.684088	2.22712	0.307163	804	179.667	624.333	280.167	127.833	0.448745	0.711503
CsDUF966_4.c	Cucsat.G18158.T3	0.684088	2.22712	0.307163	804	179.667	624.333	280.167	127.833	0.448745	0.711503
CsDUF966_4.c	Cucsat.G18158.T4	0.684088	2.22712	0.307163	804	179.667	624.333	280.167	127.833	0.448745	0.711503
CsDUF966_4.c	Cucsat.G18158.T8	0.684088	2.22712	0.307163	804	179.667	624.333	280.167	127.833	0.448745	0.711503
CsDUF966_4.c	Cucsat.G18158.T10	0.684088	2.22712	0.307163	804	179.667	624.333	280.167	127.833	0.448745	0.711503
CsDUF966_4.c	Cucsat.G18158.T5	0.684088	2.22712	0.307163	804	179.667	624.333	280.167	127.833	0.448745	0.711503
CsDUF966_4.c	Cucsat.G18407.T3	0.609305	NaN	NaN	678	155.417	522.583	218	127	0.417158	0.817158	High Sequence Divergence Value (pS>=0.75)
CsDUF966_4.c	Cucsat.G15199.T3	0.706977	1.78985	0.394993	507	116	391	179	79	0.457801	0.681034
CsDUF966_4.c	Cucsat.G15199.T2	0.706977	1.78985	0.394993	507	116	391	179	79	0.457801	0.681034
CsDUF966_4.c	Cucsat.G15199.T7	0.706977	1.78985	0.394993	507	116	391	179	79	0.457801	0.681034
CsDUF966_5.b	Cucsat.G15199.T2	0	0	NaN	837	195.667	641.333	0	0	0	0
CsDUF966_5.b	Cucsat.G15199.T7	0.0116261	0.0190102	0.61157	831	195.333	635.667	7.33333	3.66667	0.0115364	0.0187713
CsDUF966_5.b	Cucsat.G15199.T3	0	0	NaN	732	173.167	558.833	0	0	0	0
CsDUF966_5.b	Cucsat.G15199.T1	0	0	NaN	306	75.1667	230.833	0	0	0	0
CsDUF966_5.b	Cucsat.G15199.T9	0.0243337	0.0510836	0.47635	297	74.25	222.75	5.33333	3.66667	0.0239431	0.0493827
CsDUF966_5.b	Cucsat.G18407.T3	0.547346	3.10935	0.176032	786	187.75	598.25	232.417	138.583	0.388494	0.738127
CsDUF966_5.b	Cucsat.G18407.T1	0.547346	3.10935	0.176032	786	187.75	598.25	232.417	138.583	0.388494	0.738127
CsDUF966_5.b	Cucsat.G18158.T1	0.599447	NaN	NaN	765	175.667	589.333	243.25	141.75	0.412755	0.806926	High Sequence Divergence Value (pS>=0.75)
CsDUF966_5.b	Cucsat.G18158.T3	0.599447	NaN	NaN	765	175.667	589.333	243.25	141.75	0.412755	0.806926	High Sequence Divergence Value (pS>=0.75)
CsDUF966_5.b	Cucsat.G18158.T4	0.599447	NaN	NaN	765	175.667	589.333	243.25	141.75	0.412755	0.806926	High Sequence Divergence Value (pS>=0.75)
CsDUF966_5.b	Cucsat.G18158.T8	0.599447	NaN	NaN	765	175.667	589.333	243.25	141.75	0.412755	0.806926	High Sequence Divergence Value (pS>=0.75)
CsDUF966_5.b	Cucsat.G18158.T10	0.599447	NaN	NaN	765	175.667	589.333	243.25	141.75	0.412755	0.806926	High Sequence Divergence Value (pS>=0.75)
CsDUF966_5.b	Cucsat.G18158.T5	0.599447	NaN	NaN	765	175.667	589.333	243.25	141.75	0.412755	0.806926	High Sequence Divergence Value (pS>=0.75)
CsDUF966_5.b	Cucsat.G3032.T2	0.777272	NaN	NaN	675	153.417	521.583	252.417	126.583	0.483943	0.825095	High Sequence Divergence Value (pS>=0.75)
CsDUF966_5.b	Cucsat.G3032.T5	0.777272	NaN	NaN	675	153.417	521.583	252.417	126.583	0.483943	0.825095	High Sequence Divergence Value (pS>=0.75)
CsDUF966_5.b	Cucsat.G3032.T4	0.777272	NaN	NaN	675	153.417	521.583	252.417	126.583	0.483943	0.825095	High Sequence Divergence Value (pS>=0.75)
CsDUF966_5.b	Cucsat.G3032.T3	0.777272	NaN	NaN	675	153.417	521.583	252.417	126.583	0.483943	0.825095	High Sequence Divergence Value (pS>=0.75)
CsDUF966_5.b	Cucsat.G3032.T1	0.768157	NaN	NaN	705	159.083	545.917	262.417	132.583	0.48069	0.833421	High Sequence Divergence Value (pS>=0.75)
CsDUF966_5.b	Cucsat.G18407.T4	0.578148	NaN	NaN	528	122.333	405.667	163.5	95.5	0.40304	0.780654	High Sequence Divergence Value (pS>=0.75)
CsDUF966_5.b	Cucsat.G12087.T3	0.695031	1.78723	0.388888	528	121.917	406.083	184	83	0.453109	0.680793
CsDUF966_5.b	Cucsat.G18158.T15	0.671726	NaN	NaN	543	123.083	419.917	186.333	99.6667	0.443739	0.809749	High Sequence Divergence Value (pS>=0.75)
CsDUF966_5.b	Cucsat.G18158.T2	0.671726	NaN	NaN	543	123.083	419.917	186.333	99.6667	0.443739	0.809749	High Sequence Divergence Value (pS>=0.75)
CsDUF966_5.b	Cucsat.G18158.T6	0.671726	NaN	NaN	543	123.083	419.917	186.333	99.6667	0.443739	0.809749	High Sequence Divergence Value (pS>=0.75)
CsDUF966_5.b	Cucsat.G18158.T17	0.671726	NaN	NaN	543	123.083	419.917	186.333	99.6667	0.443739	0.809749	High Sequence Divergence Value (pS>=0.75)
CsDUF966_5.b	Cucsat.G18158.T9	0.671726	NaN	NaN	543	123.083	419.917	186.333	99.6667	0.443739	0.809749	High Sequence Divergence Value (pS>=0.75)
CsDUF966_5.b	Cucsat.G18158.T16	0.671726	NaN	NaN	543	123.083	419.917	186.333	99.6667	0.443739	0.809749	High Sequence Divergence Value (pS>=0.75)
CsDUF966_5.b	Cucsat.G18158.T7	0.671726	NaN	NaN	543	123.083	419.917	186.333	99.6667	0.443739	0.809749	High Sequence Divergence Value (pS>=0.75)
CsDUF966_5.b	Cucsat.G18158.T11	0.671726	NaN	NaN	543	123.083	419.917	186.333	99.6667	0.443739	0.809749	High Sequence Divergence Value (pS>=0.75)
CsDUF966_5.b	Cucsat.G18158.T18	0.671726	NaN	NaN	543	123.083	419.917	186.333	99.6667	0.443739	0.809749	High Sequence Divergence Value (pS>=0.75)
CsDUF966_5.b	Cucsat.G18158.T13	0.671726	NaN	NaN	543	123.083	419.917	186.333	99.6667	0.443739	0.809749	High Sequence Divergence Value (pS>=0.75)
CsDUF966_5.b	Cucsat.G18158.T12	0.671726	NaN	NaN	543	123.083	419.917	186.333	99.6667	0.443739	0.809749	High Sequence Divergence Value (pS>=0.75)
CsDUF966_6.a	Cucsat.G18158.T5	0.00166412	0.0112943	0.147342	1560	356.833	1203.17	2	4	0.00166228	0.0112097
CsDUF966_6.a	Cucsat.G18158.T1	0.00166412	0.00845476	0.196827	1560	356.833	1203.17	2	3	0.00166228	0.00840729
CsDUF966_6.a	Cucsat.G18158.T3	0.00166412	0.00845476	0.196827	1560	356.833	1203.17	2	3	0.00166228	0.00840729
CsDUF966_6.a	Cucsat.G18158.T4	0.00166412	0.00845476	0.196827	1560	356.833	1203.17	2	3	0.00166228	0.00840729
CsDUF966_6.a	Cucsat.G18158.T8	0.00166412	0.00845476	0.196827	1560	356.833	1203.17	2	3	0.00166228	0.00840729
CsDUF966_6.a	Cucsat.G18158.T10	0.00166412	0.00845476	0.196827	1560	356.833	1203.17	2	3	0.00166228	0.00840729
CsDUF966_6.a	Cucsat.G18158.T15	0.001949	0.0099175	0.196522	1332	304.5	1027.5	2	3	0.00194647	0.00985222
CsDUF966_6.a	Cucsat.G18158.T2	0.001949	0.0099175	0.196522	1332	304.5	1027.5	2	3	0.00194647	0.00985222
CsDUF966_6.a	Cucsat.G18158.T6	0.001949	0.0099175	0.196522	1332	304.5	1027.5	2	3	0.00194647	0.00985222
CsDUF966_6.a	Cucsat.G18158.T17	0.001949	0.0099175	0.196522	1332	304.5	1027.5	2	3	0.00194647	0.00985222
CsDUF966_6.a	Cucsat.G18158.T9	0.001949	0.0132527	0.147065	1332	304.5	1027.5	2	4	0.00194647	0.0131363
CsDUF966_6.a	Cucsat.G18158.T16	0.001949	0.0132527	0.147065	1332	304.5	1027.5	2	4	0.00194647	0.0131363
CsDUF966_6.a	Cucsat.G18158.T7	0.001949	0.0132527	0.147065	1332	304.5	1027.5	2	4	0.00194647	0.0131363
CsDUF966_6.a	Cucsat.G18158.T11	0.001949	0.0132527	0.147065	1332	304.5	1027.5	2	4	0.00194647	0.0131363
CsDUF966_6.a	Cucsat.G18158.T18	0.001949	0.0132527	0.147065	1332	304.5	1027.5	2	4	0.00194647	0.0131363
CsDUF966_6.a	Cucsat.G18158.T13	0.001949	0.0132527	0.147065	1332	304.5	1027.5	2	4	0.00194647	0.0131363
CsDUF966_6.a	Cucsat.G18158.T12	0.001949	0.0132527	0.147065	1332	304.5	1027.5	2	4	0.00194647	0.0131363
CsDUF966_6.a	Cucsat.G18158.T14	0.00241741	0.0121789	0.198492	1077	248.333	828.667	2	3	0.00241352	0.0120805
CsDUF966_6.a	Cucsat.G18407.T3	0.4463	NaN	NaN	1020	238.833	781.167	262.75	193.25	0.336356	0.809142	High Sequence Divergence Value (pS>=0.75)
CsDUF966_6.a	Cucsat.G18407.T1	0.507172	NaN	NaN	1203	279.917	923.083	340.25	231.75	0.368602	0.827925	High Sequence Divergence Value (pS>=0.75)
CsDUF966_6.a	Cucsat.G15199.T3	0.580765	NaN	NaN	711	165.75	545.25	220.417	129.583	0.404249	0.7818	High Sequence Divergence Value (pS>=0.75)
CsDUF966_6.a	Cucsat.G15199.T2	0.599447	NaN	NaN	765	175.667	589.333	243.25	140.75	0.412755	0.801233	High Sequence Divergence Value (pS>=0.75)
CsDUF966_6.a	Cucsat.G15199.T7	0.612534	NaN	NaN	765	175.917	589.083	246.583	140.417	0.418588	0.7982	High Sequence Divergence Value (pS>=0.75)
CsDUF966_6.a	Cucsat.G3032.T2	0.809203	NaN	NaN	1062	240	822	406.917	181.083	0.495032	0.754514	High Sequence Divergence Value (pS>=0.75)
CsDUF966_6.a	Cucsat.G3032.T5	0.809203	NaN	NaN	1062	240	822	406.917	181.083	0.495032	0.754514	High Sequence Divergence Value (pS>=0.75)
CsDUF966_6.a	Cucsat.G3032.T4	0.809203	NaN	NaN	1062	240	822	406.917	181.083	0.495032	0.754514	High Sequence Divergence Value (pS>=0.75)
CsDUF966_6.a	Cucsat.G3032.T3	0.809203	NaN	NaN	1062	240	822	406.917	181.083	0.495032	0.754514	High Sequence Divergence Value (pS>=0.75)
CsDUF966_6.a	Cucsat.G3032.T1	0.807565	3.10531	0.26006	1089	244.333	844.667	417.667	180.333	0.494475	0.738063
CsDUF966_6.a	Cucsat.G15199.T1	0.423309	NaN	NaN	255	60.5	194.5	62.9167	49.0833	0.323479	0.811295	High Sequence Divergence Value (pS>=0.75)
CsDUF966_6.a	Cucsat.G15199.T9	0.45487	NaN	NaN	255	60.75	194.25	66.25	48.75	0.341055	0.802469	High Sequence Divergence Value (pS>=0.75)
CsDUF966_6.a	Cucsat.G18407.T5	0.673553	NaN	NaN	918	213.25	704.75	313.25	165.75	0.444484	0.777257	High Sequence Divergence Value (pS>=0.75)
CsDUF966_6.a	Cucsat.G18407.T6	0.718453	NaN	NaN	993	231.667	761.333	351.917	183.083	0.462237	0.790288	High Sequence Divergence Value (pS>=0.75)
CsDUF966_6.a	Cucsat.G18407.T7	0.630769	NaN	NaN	525	118.833	406.167	173.25	93.75	0.426549	0.78892	High Sequence Divergence Value (pS>=0.75)
CsDUF966_6.a	Cucsat.G18407.T2	0.630769	NaN	NaN	525	118.833	406.167	173.25	93.75	0.426549	0.78892	High Sequence Divergence Value (pS>=0.75)
CsDUF966_6.a	Cucsat.G18407.T4	0.571936	NaN	NaN	981	225.667	755.333	302.25	183.75	0.400154	0.814254	High Sequence Divergence Value (pS>=0.75)
CsDUF966_6.a	Cucsat.G12087.T3	0.680277	2.12716	0.319806	825	185.667	639.333	285.917	131.083	0.447211	0.706014
CsDUF966_7.c	Cucsat.G3032.T1	0.00424479	0.00744423	0.570213	1215	270	945	4	2	0.0042328	0.00740741
CsDUF966_7.c	Cucsat.G3032.T2	0.00424479	0.00744423	0.570213	1215	270	945	4	2	0.0042328	0.00740741
CsDUF966_7.c	Cucsat.G3032.T5	0.00424479	0.00744423	0.570213	1215	270	945	4	2	0.0042328	0.00740741
CsDUF966_7.c	Cucsat.G3032.T4	0.00424479	0.00744423	0.570213	1215	270	945	4	2	0.0042328	0.00740741
CsDUF966_7.c	Cucsat.G3032.T3	0.00424479	0.00744423	0.570213	1215	270	945	4	2	0.0042328	0.00740741
CsDUF966_7.c	Cucsat.G3032.T6	0.0804351	0.067497	1.19168	1113	246.583	866.417	66.0833	15.9167	0.076272	0.0645488
CsDUF966_7.c	Cucsat.G3032.T7	0.00344927	0.0123842	0.278522	744	162.833	581.167	2	2	0.00344135	0.0122825
CsDUF966_7.c	Cucsat.G18158.T1	0.813109	NaN	NaN	1065	241.5	823.5	408.75	183.25	0.496357	0.758799	High Sequence Divergence Value (pS>=0.75)
CsDUF966_7.c	Cucsat.G18158.T3	0.813109	NaN	NaN	1065	241.5	823.5	408.75	183.25	0.496357	0.758799	High Sequence Divergence Value (pS>=0.75)
CsDUF966_7.c	Cucsat.G18158.T4	0.813109	NaN	NaN	1065	241.5	823.5	408.75	183.25	0.496357	0.758799	High Sequence Divergence Value (pS>=0.75)
CsDUF966_7.c	Cucsat.G18158.T8	0.813109	NaN	NaN	1065	241.5	823.5	408.75	183.25	0.496357	0.758799	High Sequence Divergence Value (pS>=0.75)
Seq_1	Seq_2	Ka	Ks	Ka_Ks	EffectiveLen	AverageS-sites	AverageN-sites	cN	cS	pN	pS	Note
CsDUF966_7.c	Cucsat.G18158.T10	0.813109	NaN	NaN	1065	241.5	823.5	408.75	183.25	0.496357	0.758799	High Sequence Divergence Value (pS>=0.75)
CsDUF966_7.c	Cucsat.G18158.T5	0.813109	NaN	NaN	1065	241.5	823.5	408.75	183.25	0.496357	0.758799	High Sequence Divergence Value (pS>=0.75)
CsDUF966_7.c	Cucsat.G18407.T1	0.734214	NaN	NaN	1065	246.833	818.167	383.083	185.917	0.468222	0.753207	High Sequence Divergence Value (pS>=0.75)
CsDUF966_7.c	Cucsat.G18407.T3	0.674925	2.68157	0.251691	912	215.25	696.75	310.083	156.917	0.445042	0.728997
CsDUF966_7.c	Cucsat.G15199.T3	0.715533	3.08092	0.232247	633	148.667	484.333	223.333	109.667	0.461115	0.737668
CsDUF966_7.c	Cucsat.G15199.T2	0.745495	3.26713	0.228181	660	153.75	506.25	239.167	113.833	0.472428	0.740379
CsDUF966_7.c	Cucsat.G15199.T7	0.745495	3.26713	0.228181	660	153.75	506.25	239.167	113.833	0.472428	0.740379
CsDUF966_7.c	Cucsat.G18158.T15	0.865345	NaN	NaN	885	198.917	686.083	352.25	153.75	0.513422	0.772937	High Sequence Divergence Value (pS>=0.75)
CsDUF966_7.c	Cucsat.G18158.T2	0.865345	NaN	NaN	885	198.917	686.083	352.25	153.75	0.513422	0.772937	High Sequence Divergence Value (pS>=0.75)
CsDUF966_7.c	Cucsat.G18158.T6	0.865345	NaN	NaN	885	198.917	686.083	352.25	153.75	0.513422	0.772937	High Sequence Divergence Value (pS>=0.75)
CsDUF966_7.c	Cucsat.G18158.T17	0.865345	NaN	NaN	885	198.917	686.083	352.25	153.75	0.513422	0.772937	High Sequence Divergence Value (pS>=0.75)
CsDUF966_7.c	Cucsat.G18158.T9	0.865345	NaN	NaN	885	198.917	686.083	352.25	153.75	0.513422	0.772937	High Sequence Divergence Value (pS>=0.75)
CsDUF966_7.c	Cucsat.G18158.T16	0.865345	NaN	NaN	885	198.917	686.083	352.25	153.75	0.513422	0.772937	High Sequence Divergence Value (pS>=0.75)
CsDUF966_7.c	Cucsat.G18158.T7	0.865345	NaN	NaN	885	198.917	686.083	352.25	153.75	0.513422	0.772937	High Sequence Divergence Value (pS>=0.75)
CsDUF966_7.c	Cucsat.G18158.T11	0.865345	NaN	NaN	885	198.917	686.083	352.25	153.75	0.513422	0.772937	High Sequence Divergence Value (pS>=0.75)
CsDUF966_7.c	Cucsat.G18158.T18	0.865345	NaN	NaN	885	198.917	686.083	352.25	153.75	0.513422	0.772937	High Sequence Divergence Value (pS>=0.75)
CsDUF966_7.c	Cucsat.G18158.T13	0.865345	NaN	NaN	885	198.917	686.083	352.25	153.75	0.513422	0.772937	High Sequence Divergence Value (pS>=0.75)
CsDUF966_7.c	Cucsat.G18158.T12	0.865345	NaN	NaN	885	198.917	686.083	352.25	153.75	0.513422	0.772937	High Sequence Divergence Value (pS>=0.75)
CsDUF966_Un2.c	Cucsat.G12087.T3	0.0840981	0.160765	0.523111	411	96.75	314.25	25	14	0.0795545	0.144703
CsDUF966_Un2.c	Cucsat.G12087.T2	0.115335	0.215762	0.534547	390	90.6667	299.333	32	17	0.106904	0.1875
CsDUF966_Un2.c	Cucsat.G12087.T1	0.263602	0.423798	0.622	321	75.4167	245.583	54.5833	24.4167	0.22226	0.323757
CsDUF966_Un2.c	Cucsat.G12087.T4	0.263602	0.423798	0.622	321	75.4167	245.583	54.5833	24.4167	0.22226	0.323757
CsDUF966_Un2.c	Cucsat.G18407.T1	0.606464	2.26872	0.267315	567	135	432	179.667	96.3333	0.415895	0.71358
CsDUF966_Un2.c	Cucsat.G18407.T3	0.606464	2.26872	0.267315	567	135	432	179.667	96.3333	0.415895	0.71358
CsDUF966_Un2.c	Cucsat.G18158.T1	0.647833	2.4115	0.268643	549	125.25	423.75	183.833	90.1667	0.433825	0.719894
CsDUF966_Un2.c	Cucsat.G18158.T3	0.647833	2.4115	0.268643	549	125.25	423.75	183.833	90.1667	0.433825	0.719894
CsDUF966_Un2.c	Cucsat.G18158.T4	0.647833	2.4115	0.268643	549	125.25	423.75	183.833	90.1667	0.433825	0.719894
CsDUF966_Un2.c	Cucsat.G18158.T8	0.647833	2.4115	0.268643	549	125.25	423.75	183.833	90.1667	0.433825	0.719894
CsDUF966_Un2.c	Cucsat.G18158.T10	0.647833	2.4115	0.268643	549	125.25	423.75	183.833	90.1667	0.433825	0.719894
CsDUF966_Un2.c	Cucsat.G18158.T5	0.647833	2.4115	0.268643	549	125.25	423.75	183.833	90.1667	0.433825	0.719894
CsDUF966_Un2.c	Cucsat.G15199.T3	0.620172	2.7144	0.228475	504	121.25	382.75	161.5	88.5	0.421946	0.729897
CsDUF966_Un2.c	Cucsat.G15199.T2	0.599293	4.59875	0.130317	543	127.833	415.167	171.333	95.6667	0.412686	0.74837
CsDUF966_Un2.c	Cucsat.G15199.T7	0.610196	2.52547	0.241617	543	128.083	414.917	173.25	92.75	0.417554	0.724138
CsDUF966_Un2.c	Cucsat.G3032.T2	0.670878	2.32281	0.288821	489	110.667	378.333	167.75	79.25	0.443392	0.716114
CsDUF966_Un2.c	Cucsat.G3032.T5	0.670878	2.32281	0.288821	489	110.667	378.333	167.75	79.25	0.443392	0.716114
CsDUF966_Un2.c	Cucsat.G3032.T4	0.670878	2.32281	0.288821	489	110.667	378.333	167.75	79.25	0.443392	0.716114
CsDUF966_Un2.c	Cucsat.G3032.T3	0.670878	2.32281	0.288821	489	110.667	378.333	167.75	79.25	0.443392	0.716114
CsDUF966_Un2.c	Cucsat.G3032.T1	0.710282	2.27055	0.312823	513	115.833	397.167	182.333	82.6667	0.459085	0.713669
CsDUF966_Un2.c	Cucsat.G15199.T1	0.521344	NaN	NaN	240	57.25	182.75	68.6667	45.3333	0.375741	0.791849	High Sequence Divergence Value (pS>=0.75)
CsDUF966_Un2.c	Cucsat.G15199.T9	0.543753	3.08171	0.176445	240	57.5	182.5	70.5833	42.4167	0.386758	0.737681
CsDUF966_Un1.c	Cucsat.G12087.T3	0.0840981	0.160765	0.523111	411	96.75	314.25	25	14	0.0795545	0.144703
CsDUF966_Un1.c	Cucsat.G12087.T2	0.115335	0.215762	0.534547	390	90.6667	299.333	32	17	0.106904	0.1875
CsDUF966_Un1.c	Cucsat.G12087.T1	0.263602	0.423798	0.622	321	75.4167	245.583	54.5833	24.4167	0.22226	0.323757
CsDUF966_Un1.c	Cucsat.G12087.T4	0.263602	0.423798	0.622	321	75.4167	245.583	54.5833	24.4167	0.22226	0.323757
CsDUF966_Un1.c	Cucsat.G18407.T1	0.606464	2.26872	0.267315	567	135	432	179.667	96.3333	0.415895	0.71358
CsDUF966_Un1.c	Cucsat.G18407.T3	0.606464	2.26872	0.267315	567	135	432	179.667	96.3333	0.415895	0.71358
CsDUF966_Un1.c	Cucsat.G18158.T1	0.647833	2.4115	0.268643	549	125.25	423.75	183.833	90.1667	0.433825	0.719894
CsDUF966_Un1.c	Cucsat.G18158.T3	0.647833	2.4115	0.268643	549	125.25	423.75	183.833	90.1667	0.433825	0.719894
CsDUF966_Un1.c	Cucsat.G18158.T4	0.647833	2.4115	0.268643	549	125.25	423.75	183.833	90.1667	0.433825	0.719894
CsDUF966_Un1.c	Cucsat.G18158.T8	0.647833	2.4115	0.268643	549	125.25	423.75	183.833	90.1667	0.433825	0.719894
CsDUF966_Un1.c	Cucsat.G18158.T10	0.647833	2.4115	0.268643	549	125.25	423.75	183.833	90.1667	0.433825	0.719894
CsDUF966_Un1.c	Cucsat.G18158.T5	0.647833	2.4115	0.268643	549	125.25	423.75	183.833	90.1667	0.433825	0.719894
CsDUF966_Un1.c	Cucsat.G15199.T3	0.620172	2.7144	0.228475	504	121.25	382.75	161.5	88.5	0.421946	0.729897
CsDUF966_Un1.c	Cucsat.G15199.T2	0.599293	4.59875	0.130317	543	127.833	415.167	171.333	95.6667	0.412686	0.74837
CsDUF966_Un1.c	Cucsat.G15199.T7	0.610196	2.52547	0.241617	543	128.083	414.917	173.25	92.75	0.417554	0.724138
CsDUF966_Un1.c	Cucsat.G3032.T2	0.670878	2.32281	0.288821	489	110.667	378.333	167.75	79.25	0.443392	0.716114
CsDUF966_Un1.c	Cucsat.G3032.T5	0.670878	2.32281	0.288821	489	110.667	378.333	167.75	79.25	0.443392	0.716114
CsDUF966_Un1.c	Cucsat.G3032.T4	0.670878	2.32281	0.288821	489	110.667	378.333	167.75	79.25	0.443392	0.716114
CsDUF966_Un1.c	Cucsat.G3032.T3	0.670878	2.32281	0.288821	489	110.667	378.333	167.75	79.25	0.443392	0.716114
CsDUF966_Un1.c	Cucsat.G3032.T1	0.710282	2.27055	0.312823	513	115.833	397.167	182.333	82.6667	0.459085	0.713669
CsDUF966_Un1.c	Cucsat.G15199.T1	0.521344	NaN	NaN	240	57.25	182.75	68.6667	45.3333	0.375741	0.791849	High Sequence Divergence Value (pS>=0.75)
CsDUF966_Un1.c	Cucsat.G15199.T9	0.543753	3.08171	0.176445	240	57.5	182.5	70.5833	42.4167	0.386758	0.737681
CsDUF966_Un3.c	Cucsat.G12087.T3	0.036805	0.0877681	0.419344	666	150.917	515.083	18.5	12.5	0.0359165	0.0828272
CsDUF966_Un3.c	Cucsat.G12087.T2	0.0527986	0.115469	0.457253	645	144.833	500.167	25.5	15.5	0.050983	0.10702
CsDUF966_Un3.c	Cucsat.G12087.T1	0.116274	0.201693	0.576493	576	129.583	446.417	48.0833	22.9167	0.10771	0.176849
CsDUF966_Un3.c	Cucsat.G12087.T4	0.116274	0.201693	0.576493	576	129.583	446.417	48.0833	22.9167	0.10771	0.176849
CsDUF966_Un3.c	Cucsat.G18407.T1	0.616814	3.37719	0.182641	810	188.083	621.917	261.5	139.5	0.420474	0.741693
CsDUF966_Un3.c	Cucsat.G18407.T3	0.616814	3.37719	0.182641	810	188.083	621.917	261.5	139.5	0.420474	0.741693
CsDUF966_Un3.c	Cucsat.G18158.T1	0.640083	2.11871	0.30211	828	187.333	640.667	275.833	132.167	0.430541	0.705516
CsDUF966_Un3.c	Cucsat.G18158.T3	0.640083	2.11871	0.30211	828	187.333	640.667	275.833	132.167	0.430541	0.705516
CsDUF966_Un3.c	Cucsat.G18158.T4	0.640083	2.11871	0.30211	828	187.333	640.667	275.833	132.167	0.430541	0.705516
CsDUF966_Un3.c	Cucsat.G18158.T8	0.640083	2.11871	0.30211	828	187.333	640.667	275.833	132.167	0.430541	0.705516
CsDUF966_Un3.c	Cucsat.G18158.T10	0.640083	2.11871	0.30211	828	187.333	640.667	275.833	132.167	0.430541	0.705516
CsDUF966_Un3.c	Cucsat.G18158.T5	0.640083	2.11871	0.30211	828	187.333	640.667	275.833	132.167	0.430541	0.705516
CsDUF966_Un3.c	Cucsat.G15199.T3	0.599002	2.53523	0.236271	624	146.083	477.917	197.167	105.833	0.412554	0.724472
CsDUF966_Un3.c	Cucsat.G15199.T2	0.58374	3.25133	0.179539	663	152.667	510.333	207	113	0.405617	0.740175
CsDUF966_Un3.c	Cucsat.G15199.T7	0.592406	2.41144	0.245665	663	152.917	510.083	208.917	110.083	0.409574	0.719891
CsDUF966_Un3.c	Cucsat.G3032.T2	0.625211	2.64217	0.236628	585	128	457	193.833	93.1667	0.424143	0.727865
CsDUF966_Un3.c	Cucsat.G3032.T5	0.625211	2.64217	0.236628	585	128	457	193.833	93.1667	0.424143	0.727865
CsDUF966_Un3.c	Cucsat.G3032.T4	0.625211	2.64217	0.236628	585	128	457	193.833	93.1667	0.424143	0.727865
CsDUF966_Un3.c	Cucsat.G3032.T3	0.625211	2.64217	0.236628	585	128	457	193.833	93.1667	0.424143	0.727865
CsDUF966_Un3.c	Cucsat.G3032.T1	0.657811	2.55939	0.257018	609	133.167	475.833	208.417	96.5833	0.438004	0.725282
CsDUF966_Un3.c	Cucsat.G15199.T1	0.521344	NaN	NaN	240	57.25	182.75	68.6667	45.3333	0.375741	0.791849	High Sequence Divergence Value (pS>=0.75)
CsDUF966_Un3.c	Cucsat.G15199.T9	0.543753	3.08171	0.176445	240	57.5	182.5	70.5833	42.4167	0.386758	0.737681
CsDUF966_1.b	Carg21031-RA	0.133402	0.629336	0.211972	1410	338.083	1071.92	131	144	0.122211	0.42593
CsDUF966_1.b	Carg12341-RA	0.0935314	0.800686	0.116814	1287	301.417	985.583	86.6667	148.333	0.0879344	0.492121
CsDUF966_1.b	Carg02589-RA	0.469105	NaN	NaN	1191	278.917	912.083	318.083	218.917	0.348744	0.784882	High Sequence Divergence Value (pS>=0.75)
CsDUF966_1.b	Carg03204-RA	0.474413	NaN	NaN	1164	271.583	892.417	313.75	223.25	0.351573	0.822031	High Sequence Divergence Value (pS>=0.75)
CsDUF966_1.b	Carg23793-RA	0.525385	NaN	NaN	771	188.167	582.833	220.167	141.833	0.377752	0.753764	High Sequence Divergence Value (pS>=0.75)
CsDUF966_1.b	Carg14206-RA	0.808372	NaN	NaN	1065	255.5	809.5	400.5	210.5	0.49475	0.823875	High Sequence Divergence Value (pS>=0.75)
CsDUF966_1.b	Carg13481-RA	0.842548	2.06391	0.408229	915	213.75	701.25	354.917	150.083	0.50612	0.702144
CsDUF966_4.c	Carg14206-RA	0.183018	0.563222	0.324949	834	186.417	647.583	105.167	73.8333	0.162399	0.396066
CsDUF966_4.c	Carg12341-RA	0.725059	3.32528	0.218044	762	173.167	588.833	273.667	128.333	0.464761	0.741097
CsDUF966_4.c	Carg02589-RA	0.671592	3.89333	0.172498	813	179.667	633.333	281	134	0.443684	0.745826
CsDUF966_4.c	Carg21031-RA	0.650977	NaN	NaN	795	179.5	615.5	267.833	140.167	0.435148	0.780873	High Sequence Divergence Value (pS>=0.75)
CsDUF966_4.c	Carg03204-RA	0.645206	NaN	NaN	801	180.5	620.5	268.5	135.5	0.432716	0.750693	High Sequence Divergence Value (pS>=0.75)
CsDUF966_4.c	Carg23793-RA	0.650247	NaN	NaN	405	95.5	309.5	134.583	73.4167	0.434841	0.768761	High Sequence Divergence Value (pS>=0.75)
CsDUF966_5.b	Carg23793-RA	0.120984	0.385086	0.314175	804	190.917	613.083	68.5	57.5	0.11173	0.301179
CsDUF966_5.b	Carg21031-RA	0.588744	2.49151	0.2363	792	187.083	604.917	246.75	135.25	0.407907	0.72294
CsDUF966_5.b	Carg12341-RA	0.580773	2.3496	0.247179	789	185.417	603.583	244	133	0.404252	0.717303
CsDUF966_5.b	Carg03204-RA	0.600268	NaN	NaN	765	177	588	242.917	140.083	0.413124	0.791431	High Sequence Divergence Value (pS>=0.75)
CsDUF966_5.b	Carg02589-RA	0.612571	NaN	NaN	768	176.75	591.25	247.5	135.5	0.418605	0.76662	High Sequence Divergence Value (pS>=0.75)
CsDUF966_5.b	Carg13481-RA	0.68287	NaN	NaN	564	134	430	192.75	113.25	0.448256	0.845149	High Sequence Divergence Value (pS>=0.75)
CsDUF966_6.a	Carg03204-RA	0.047999	0.262882	0.182587	1542	355.5	1186.5	55.1667	78.8333	0.0464953	0.221753
CsDUF966_6.a	Carg02589-RA	0.0601794	0.342587	0.175662	1560	358.167	1201.83	69.5	98.5	0.0578283	0.275012
CsDUF966_6.a	Carg12341-RA	0.502348	NaN	NaN	1266	288.917	977.083	357.75	230.25	0.366141	0.796943	High Sequence Divergence Value (pS>=0.75)
CsDUF966_6.a	Carg21031-RA	0.429986	NaN	NaN	1197	277.75	919.25	300.833	218.167	0.32726	0.785479	High Sequence Divergence Value (pS>=0.75)
CsDUF966_6.a	Carg23793-RA	0.530764	NaN	NaN	738	172.167	565.833	215.25	143.75	0.380412	0.834947	High Sequence Divergence Value (pS>=0.75)
CsDUF966_6.a	Carg13481-RA	0.83152	NaN	NaN	975	227.25	747.75	375.75	186.25	0.502508	0.819582	High Sequence Divergence Value (pS>=0.75)
CsDUF966_7.c	Carg13481-RA	0.173685	0.573857	0.302662	963	222.333	740.667	114.833	89.1667	0.155041	0.401049
CsDUF966_7.c	Carg18716-RA	0.180608	0.556754	0.324394	612	145.25	466.75	74.9167	57.0833	0.160507	0.393001
CsDUF966_7.c	Carg18716-RA	0.180608	0.556754	0.324394	612	145.25	466.75	74.9167	57.0833	0.160507	0.393001
CsDUF966_7.c	Carg21031-RA	0.846934	3.2278	0.262387	1098	252.75	845.25	429	187	0.507542	0.739862
CsDUF966_7.c	Carg12341-RA	0.768378	NaN	NaN	1044	238	806	387.5	190.5	0.480769	0.80042	High Sequence Divergence Value (pS>=0.75)
CsDUF966_7.c	Carg23793-RA	0.693719	3.12182	0.222216	672	157	515	233.083	115.917	0.452589	0.738323
CsDUF966_7.c	Carg03204-RA	0.889975	2.65683	0.334976	1101	252.417	848.583	442.167	183.833	0.521065	0.728293
CsDUF966_7.c	Carg02589-RA	0.996847	3.66356	0.272098	1125	257.167	867.833	478.583	191.417	0.551469	0.744329
CsDUF966_Un2.c	Carg14206-RA	0.493802	1.04207	0.473865	528	124.167	403.833	146.083	69.9167	0.361742	0.563087
CsDUF966_Un2.c	Carg12341-RA	0.622161	1.67612	0.371192	576	135.5	440.5	186.25	90.75	0.422815	0.669742
CsDUF966_Un2.c	Carg21031-RA	0.588976	1.81403	0.324679	591	137.583	453.417	185	94	0.408013	0.683222
CsDUF966_Un2.c	Carg02589-RA	0.637559	NaN	NaN	537	123.5	413.5	177.583	94.4167	0.429464	0.764507	High Sequence Divergence Value (pS>=0.75)
CsDUF966_Un2.c	Carg03204-RA	0.59751	2.73748	0.21827	537	121.833	415.167	171	89	0.411883	0.730506
CsDUF966_Un2.c	Carg23793-RA	0.644777	NaN	NaN	525	125.417	399.583	172.833	95.1667	0.432534	0.758804	High Sequence Divergence Value (pS>=0.75)
CsDUF966_Un2.c	Carg13481-RA	0.823959	NaN	NaN	435	105.167	329.833	164.917	81.0833	0.5	0.770998	High Sequence Divergence Value (pS>=0.75)
CsDUF966_Un1.c	Carg14206-RA	0.493802	1.04207	0.473865	528	124.167	403.833	146.083	69.9167	0.361742	0.563087
CsDUF966_Un1.c	Carg12341-RA	0.622161	1.67612	0.371192	576	135.5	440.5	186.25	90.75	0.422815	0.669742
CsDUF966_Un1.c	Carg21031-RA	0.588976	1.81403	0.324679	591	137.583	453.417	185	94	0.408013	0.683222
CsDUF966_Un1.c	Carg02589-RA	0.637559	NaN	NaN	537	123.5	413.5	177.583	94.4167	0.429464	0.764507	High Sequence Divergence Value (pS>=0.75)
CsDUF966_Un1.c	Carg03204-RA	0.59751	2.73748	0.21827	537	121.833	415.167	171	89	0.411883	0.730506
CsDUF966_Un1.c	Carg23793-RA	0.644777	NaN	NaN	525	125.417	399.583	172.833	95.1667	0.432534	0.758804	High Sequence Divergence Value (pS>=0.75)
CsDUF966_Un1.c	Carg13481-RA	0.823959	NaN	NaN	435	105.167	329.833	164.917	81.0833	0.5	0.770998	High Sequence Divergence Value (pS>=0.75)
CsDUF966_Un3.c	Carg14206-RA	0.32095	0.778138	0.412459	783	177.25	605.75	158.167	85.8333	0.261109	0.48425
CsDUF966_Un3.c	Carg12341-RA	0.63834	2.58237	0.247191	810	188.583	621.417	267.083	136.917	0.429798	0.726027
CsDUF966_Un3.c	Carg21031-RA	0.629281	1.98561	0.316921	831	192.167	638.833	272.083	133.917	0.425907	0.696878
CsDUF966_Un3.c	Carg02589-RA	0.658212	2.60539	0.252635	834	189.083	644.917	282.583	137.417	0.43817	0.726752
CsDUF966_Un3.c	Carg03204-RA	0.653608	2.27029	0.287896	831	189.167	641.833	280	135	0.43625	0.713656
CsDUF966_Un3.c	Carg23793-RA	0.610247	NaN	NaN	597	139	458	191.25	104.75	0.417576	0.753597	High Sequence Divergence Value (pS>=0.75)
CsDUF966_Un3.c	Carg13481-RA	0.972124	NaN	NaN	771	177.833	593.167	323.167	138.833	0.544816	0.780694	High Sequence Divergence Value (pS>=0.75)
CsDUF966_1.b	Sed0018055.1	0.0922584	0.675538	0.13657	1293	306.167	986.833	85.6667	136.333	0.0868097	0.445291
CsDUF966_1.b	Sed0017622.1	0.496754	NaN	NaN	1197	273.667	923.333	335.417	231.583	0.363267	0.846224	High Sequence Divergence Value (pS>=0.75)
CsDUF966_1.b	Sed0023738.1	0.487893	1.80416	0.270427	774	189.667	584.333	209.583	129.417	0.358671	0.682337
CsDUF966_1.b	Sed0009948.1	0.607476	NaN	NaN	963	226.833	736.167	306.5	175.5	0.416346	0.773696	High Sequence Divergence Value (pS>=0.75)
CsDUF966_1.b	Sed0026514.1	0.782525	NaN	NaN	1047	240.083	806.917	392	181	0.4858	0.753905	High Sequence Divergence Value (pS>=0.75)
CsDUF966_4.c	Sed0009948.1	0.216319	0.702253	0.308036	849	188.25	660.75	124.167	85.8333	0.187918	0.455954
CsDUF966_4.c	Sed0017622.1	0.636452	NaN	NaN	765	168.25	596.75	256	134	0.42899	0.796434	High Sequence Divergence Value (pS>=0.75)
CsDUF966_5.b	Sed0023738.1	0.138806	0.35468	0.391355	798	191.667	606.333	76.8333	54.1667	0.126718	0.282609
CsDUF966_5.b	Sed0018055.1	0.548722	2.01085	0.27288	795	189.417	605.583	235.667	132.333	0.389156	0.698636
CsDUF966_5.b	Sed0017622.1	0.574402	NaN	NaN	765	176.5	588.5	236.167	137.833	0.401303	0.780925	High Sequence Divergence Value (pS>=0.75)
CsDUF966_5.b	Sed0009948.1	0.683626	3.17007	0.21565	768	180.75	587.25	263.417	133.583	0.44856	0.73905
CsDUF966_5.b	Sed0026514.1	0.742986	NaN	NaN	714	164.333	549.667	259.167	139.833	0.471498	0.850913	High Sequence Divergence Value (pS>=0.75)
CsDUF966_6.a	Sed0017622.1	0.0484801	0.34462	0.140677	1560	356.5	1203.5	56.5	98.5	0.0469464	0.276297
CsDUF966_6.a	Sed0018055.1	0.44533	NaN	NaN	1191	275.083	915.917	307.583	233.417	0.33582	0.848531	High Sequence Divergence Value (pS>=0.75)
CsDUF966_6.a	Sed0023738.1	0.585473	NaN	NaN	735	173.583	561.417	228.167	151.833	0.406412	0.8747	High Sequence Divergence Value (pS>=0.75)
CsDUF966_6.a	Sed0009948.1	0.704105	NaN	NaN	1071	243.833	827.167	377.75	201.25	0.456679	0.825359	High Sequence Divergence Value (pS>=0.75)
CsDUF966_6.a	Sed0026514.1	0.884293	2.38656	0.370531	1077	249	828	430	179	0.519324	0.718876
CsDUF966_7.c	Sed0026514.1	0.137326	0.582066	0.235929	1131	254.417	876.583	110	103	0.125487	0.404848
CsDUF966_7.c	Sed0017622.1	0.826391	2.14202	0.385799	999	226.583	772.417	386.833	160.167	0.500809	0.706878
CsDUF966_7.c	Sed0023738.1	0.715801	NaN	NaN	630	149.75	480.25	221.5	114.5	0.461218	0.764608	High Sequence Divergence Value (pS>=0.75)
CsDUF966_7.c	Sed0009948.1	0.765827	NaN	NaN	876	201.833	674.167	323.5	154.5	0.479852	0.765483	High Sequence Divergence Value (pS>=0.75)
CsDUF966_7.c	Sed0018055.1	0.800848	NaN	NaN	1050	240.5	809.5	398.417	185.583	0.492176	0.771656	High Sequence Divergence Value (pS>=0.75)
CsDUF966_Un2.c	Sed0009948.1	0.25299	0.63263	0.399903	582	136.5	445.5	95.6667	58.3333	0.21474	0.42735
CsDUF966_Un2.c	Sed0017622.1	0.607596	NaN	NaN	540	124.333	415.667	173.083	96.9167	0.416399	0.779491	High Sequence Divergence Value (pS>=0.75)
CsDUF966_Un2.c	Sed0023738.1	0.669693	NaN	NaN	531	127.417	403.583	178.75	99.25	0.442907	0.77894	High Sequence Divergence Value (pS>=0.75)
CsDUF966_Un2.c	Sed0018055.1	0.693958	2.67827	0.259107	591	139.25	451.75	204.5	101.5	0.452684	0.728905
CsDUF966_Un2.c	Sed0026514.1	0.622117	NaN	NaN	444	101.833	342.167	144.667	77.3333	0.422796	0.759411	High Sequence Divergence Value (pS>=0.75)
CsDUF966_Un1.c	Sed0009948.1	0.25299	0.63263	0.399903	582	136.5	445.5	95.6667	58.3333	0.21474	0.42735
CsDUF966_Un1.c	Sed0017622.1	0.607596	NaN	NaN	540	124.333	415.667	173.083	96.9167	0.416399	0.779491	High Sequence Divergence Value (pS>=0.75)
CsDUF966_Un1.c	Sed0023738.1	0.669693	NaN	NaN	531	127.417	403.583	178.75	99.25	0.442907	0.77894	High Sequence Divergence Value (pS>=0.75)
CsDUF966_Un1.c	Sed0018055.1	0.693958	2.67827	0.259107	591	139.25	451.75	204.5	101.5	0.452684	0.728905
CsDUF966_Un1.c	Sed0026514.1	0.622117	NaN	NaN	444	101.833	342.167	144.667	77.3333	0.422796	0.759411	High Sequence Divergence Value (pS>=0.75)
CsDUF966_Un3.c	Sed0009948.1	0.224287	0.641756	0.349489	834	190.917	643.083	124.667	82.3333	0.193858	0.431253
CsDUF966_Un3.c	Sed0017622.1	0.590007	NaN	NaN	795	178.083	616.917	252	137	0.408483	0.769303	High Sequence Divergence Value (pS>=0.75)
CsDUF966_Un3.c	Sed0023738.1	0.642144	3.36407	0.190883	573	138	435	187.667	102.333	0.431418	0.741546
CsDUF966_Un3.c	Sed0018055.1	0.668358	3.05619	0.21869	831	191.25	639.75	283	141	0.44236	0.737255
CsDUF966_Un3.c	Sed0026514.1	0.669926	NaN	NaN	654	146.667	507.333	224.75	112.25	0.443003	0.765341	High Sequence Divergence Value (pS>=0.75)
CsDUF966_1.b	CsaV3_1G033680.1	0	0	NaN	1536	366.167	1169.83	0	0	0	0
CsDUF966_1.b	CsaV3_6G014330.1	0.507013	NaN	NaN	1203	280.167	922.833	340.083	233.917	0.368521	0.83492	High Sequence Divergence Value (pS>=0.75)
CsDUF966_1.b	CsaV3_5G006900.1	0.547796	3.03096	0.180733	786	188.083	597.917	232.417	138.583	0.388711	0.736819
CsDUF966_1.b	CsaV3_UNG146140.1	0.624807	2.06509	0.302557	567	135.167	431.833	183.083	94.9167	0.423968	0.702219
CsDUF966_1.b	CsaV3_UNG137030.1	0.624807	2.06509	0.302557	567	135.167	431.833	183.083	94.9167	0.423968	0.702219
CsDUF966_1.b	CsaV3_UNG218500.1	0.629688	2.86301	0.219939	810	188.25	621.75	264.917	138.083	0.426082	0.73351
CsDUF966_1.b	CsaV3_7G031560.1	0.747546	NaN	NaN	1065	246.083	818.917	387.5	186.5	0.473186	0.757873	High Sequence Divergence Value (pS>=0.75)
CsDUF966_1.b	CsaV3_4G004680.1	0.643713	NaN	NaN	777	177	600	259.25	144.75	0.432083	0.817797	High Sequence Divergence Value (pS>=0.75)
CsDUF966_4.c	CsaV3_4G004680.1	0	0	NaN	873	191	682	0	0	0	0
CsDUF966_4.c	CsaV3_UNG218500.1	0.0379374	0.091633	0.414014	645	144.917	500.083	18.5	12.5	0.0369938	0.0862565
CsDUF966_4.c	CsaV3_UNG146140.1	0.0885723	0.172714	0.512826	390	90.75	299.25	25	14	0.0835422	0.15427
CsDUF966_4.c	CsaV3_UNG137030.1	0.0885723	0.172714	0.512826	390	90.75	299.25	25	14	0.0835422	0.15427
CsDUF966_4.c	CsaV3_1G033680.1	0.643713	NaN	NaN	777	177	600	259.25	144.75	0.432083	0.817797	High Sequence Divergence Value (pS>=0.75)
CsDUF966_4.c	CsaV3_6G014330.1	0.687085	2.25473	0.304731	804	179.667	624.333	280.917	128.083	0.449947	0.712894
CsDUF966_4.c	CsaV3_5G006900.1	0.706977	1.78985	0.394993	507	116	391	179	79	0.457801	0.681034
CsDUF966_5.b	CsaV3_5G006900.1	0	0	NaN	837	195.667	641.333	0	0	0	0
CsDUF966_5.b	CsaV3_1G033680.1	0.547796	3.03096	0.180733	786	188.083	597.917	232.417	138.583	0.388711	0.736819
CsDUF966_5.b	CsaV3_6G014330.1	0.599447	NaN	NaN	765	175.667	589.333	243.25	140.75	0.412755	0.801233	High Sequence Divergence Value (pS>=0.75)
CsDUF966_5.b	CsaV3_UNG146140.1	0.599293	4.59875	0.130317	543	127.833	415.167	171.333	95.6667	0.412686	0.74837
CsDUF966_5.b	CsaV3_UNG137030.1	0.599293	4.59875	0.130317	543	127.833	415.167	171.333	95.6667	0.412686	0.74837
CsDUF966_5.b	CsaV3_UNG218500.1	0.58374	3.25133	0.179539	663	152.667	510.333	207	113	0.405617	0.740175
CsDUF966_5.b	CsaV3_7G031560.1	0.745495	3.26713	0.228181	660	153.75	506.25	239.167	113.833	0.472428	0.740379
CsDUF966_5.b	CsaV3_4G004680.1	0.706977	1.78985	0.394993	507	116	391	179	79	0.457801	0.681034
CsDUF966_6.a	CsaV3_6G014330.1	0	0	NaN	1560	357	1203	0	0	0	0
CsDUF966_6.a	CsaV3_1G033680.1	0.507013	NaN	NaN	1203	280.167	922.833	340.083	233.917	0.368521	0.83492	High Sequence Divergence Value (pS>=0.75)
CsDUF966_6.a	CsaV3_5G006900.1	0.599447	NaN	NaN	765	175.667	589.333	243.25	140.75	0.412755	0.801233	High Sequence Divergence Value (pS>=0.75)
CsDUF966_6.a	CsaV3_UNG146140.1	0.641567	NaN	NaN	540	123.5	416.5	179.583	93.4167	0.431172	0.75641	High Sequence Divergence Value (pS>=0.75)
CsDUF966_6.a	CsaV3_UNG137030.1	0.641567	NaN	NaN	540	123.5	416.5	179.583	93.4167	0.431172	0.75641	High Sequence Divergence Value (pS>=0.75)
CsDUF966_6.a	CsaV3_UNG218500.1	0.640083	2.03371	0.314737	828	187.333	640.667	275.833	131.167	0.430541	0.700178
CsDUF966_6.a	CsaV3_7G031560.1	0.809822	NaN	NaN	1065	241.667	823.333	407.75	183.25	0.495243	0.758276	High Sequence Divergence Value (pS>=0.75)
CsDUF966_6.a	CsaV3_4G004680.1	0.687085	2.25473	0.304731	804	179.667	624.333	280.917	128.083	0.449947	0.712894
CsDUF966_7.c	CsaV3_7G031560.1	0	0	NaN	1218	270.5	947.5	0	0	0	0
CsDUF966_7.c	CsaV3_6G014330.1	0.809822	NaN	NaN	1065	241.667	823.333	407.75	183.25	0.495243	0.758276	High Sequence Divergence Value (pS>=0.75)
CsDUF966_7.c	CsaV3_1G033680.1	0.747546	NaN	NaN	1065	246.083	818.917	387.5	186.5	0.473186	0.757873	High Sequence Divergence Value (pS>=0.75)
CsDUF966_7.c	CsaV3_5G006900.1	0.745495	3.26713	0.228181	660	153.75	506.25	239.167	113.833	0.472428	0.740379
CsDUF966_7.c	CsaV3_UNG146140.1	0.64186	2.15104	0.298395	474	107.083	366.917	158.25	75.75	0.431297	0.707393
CsDUF966_7.c	CsaV3_UNG137030.1	0.64186	2.15104	0.298395	474	107.083	366.917	158.25	75.75	0.431297	0.707393
CsDUF966_7.c	CsaV3_UNG218500.1	0.659665	1.97549	0.333925	615	136.583	478.417	209.917	95.0833	0.438774	0.696156
CsDUF966_Un2.c	CsaV3_UNG146140.1	0	0	NaN	597	138.833	458.167	0	0	0	0
CsDUF966_Un2.c	CsaV3_UNG137030.1	0	0	NaN	597	138.833	458.167	0	0	0	0
CsDUF966_Un2.c	CsaV3_UNG218500.1	0.00878005	0.00724206	1.21237	597	138.75	458.25	4	1	0.00872886	0.00720721
CsDUF966_Un2.c	CsaV3_4G004680.1	0.0885723	0.172714	0.512826	390	90.75	299.25	25	14	0.0835422	0.15427
CsDUF966_Un2.c	CsaV3_1G033680.1	0.624807	2.06509	0.302557	567	135.167	431.833	183.083	94.9167	0.423968	0.702219
CsDUF966_Un2.c	CsaV3_6G014330.1	0.647833	2.4115	0.268643	549	125.25	423.75	183.833	90.1667	0.433825	0.719894
CsDUF966_Un2.c	CsaV3_5G006900.1	0.599293	4.59875	0.130317	543	127.833	415.167	171.333	95.6667	0.412686	0.74837
CsDUF966_Un2.c	CsaV3_7G031560.1	0.64186	2.15104	0.298395	474	107.083	366.917	158.25	75.75	0.431297	0.707393
CsDUF966_Un1.c	CsaV3_UNG146140.1	0	0	NaN	597	138.833	458.167	0	0	0	0
Seq_1	Seq_2	Ka	Ks	Ka_Ks	EffectiveLen	AverageS-sites	AverageN-sites	cN	cS	pN	pS	Note
CsDUF966_Un1.c	CsaV3_UNG137030.1	0	0	NaN	597	138.833	458.167	0	0	0	0
CsDUF966_Un1.c	CsaV3_UNG218500.1	0.00878005	0.00724206	1.21237	597	138.75	458.25	4	1	0.00872886	0.00720721
CsDUF966_Un1.c	CsaV3_4G004680.1	0.0885723	0.172714	0.512826	390	90.75	299.25	25	14	0.0835422	0.15427
CsDUF966_Un1.c	CsaV3_1G033680.1	0.624807	2.06509	0.302557	567	135.167	431.833	183.083	94.9167	0.423968	0.702219
CsDUF966_Un1.c	CsaV3_6G014330.1	0.647833	2.4115	0.268643	549	125.25	423.75	183.833	90.1667	0.433825	0.719894
CsDUF966_Un1.c	CsaV3_5G006900.1	0.599293	4.59875	0.130317	543	127.833	415.167	171.333	95.6667	0.412686	0.74837
CsDUF966_Un1.c	CsaV3_7G031560.1	0.64186	2.15104	0.298395	474	107.083	366.917	158.25	75.75	0.431297	0.707393
CsDUF966_Un3.c	CsaV3_UNG218500.1	0	0	NaN	852	192.667	659.333	0	0	0	0
CsDUF966_Un3.c	CsaV3_UNG146140.1	0.00878005	0.00724206	1.21237	597	138.75	458.25	4	1	0.00872886	0.00720721
CsDUF966_Un3.c	CsaV3_UNG137030.1	0.00878005	0.00724206	1.21237	597	138.75	458.25	4	1	0.00872886	0.00720721
CsDUF966_Un3.c	CsaV3_4G004680.1	0.0379374	0.091633	0.414014	645	144.917	500.083	18.5	12.5	0.0369938	0.0862565
CsDUF966_Un3.c	CsaV3_1G033680.1	0.629688	2.86301	0.219939	810	188.25	621.75	264.917	138.083	0.426082	0.73351
CsDUF966_Un3.c	CsaV3_6G014330.1	0.640083	2.03371	0.314737	828	187.333	640.667	275.833	131.167	0.430541	0.700178
CsDUF966_Un3.c	CsaV3_5G006900.1	0.58374	3.25133	0.179539	663	152.667	510.333	207	113	0.405617	0.740175
CsDUF966_Un3.c	CsaV3_7G031560.1	0.659665	1.97549	0.333925	615	136.583	478.417	209.917	95.0833	0.438774	0.696156
CsDUF966_1.b	Chy12G207400.1	0.00698317	0.0326582	0.213826	1320	312.917	1007.08	7	10	0.00695077	0.0319574
CsDUF966_1.b	Chy11G194250.1	0.467738	NaN	NaN	1194	276.167	917.833	319.417	231.583	0.348012	0.838564	High Sequence Divergence Value (pS>=0.75)
CsDUF966_1.b	Chy10G177550.1	0.639908	NaN	NaN	798	188.583	609.417	262.333	144.667	0.430466	0.767123	High Sequence Divergence Value (pS>=0.75)
CsDUF966_1.b	Chy1G019140.1	0.69575	NaN	NaN	897	213.083	683.917	310.083	164.917	0.453393	0.773954	High Sequence Divergence Value (pS>=0.75)
CsDUF966_4.c	Chy7G141590.1	0.0801264	0.149726	0.535153	807	178.667	628.333	47.75	24.25	0.0759947	0.135728
CsDUF966_4.c	Chy11G194250.1	0.67028	2.97026	0.225664	792	177.833	614.167	272.167	130.833	0.443148	0.735708
CsDUF966_4.c	Chy12G207400.1	0.645824	NaN	NaN	777	177.083	599.917	259.75	143.25	0.432977	0.808941	High Sequence Divergence Value (pS>=0.75)
CsDUF966_4.c	Chy10G177550.1	0.703025	2.03853	0.344869	507	117.417	389.583	177.75	82.25	0.456257	0.700497
CsDUF966_5.b	Chy10G177550.1	0.153696	0.192306	0.799223	780	182.75	597.25	83	31	0.13897	0.169631
CsDUF966_5.b	Chy12G207400.1	0.530837	2.58699	0.205195	777	186.25	590.75	224.75	135.25	0.380449	0.726174
CsDUF966_5.b	Chy11G194250.1	0.597673	NaN	NaN	765	175.333	589.667	242.917	140.083	0.411956	0.798954	High Sequence Divergence Value (pS>=0.75)
CsDUF966_5.b	Chy1G019140.1	0.754972	NaN	NaN	657	155.333	501.667	238.75	118.25	0.475914	0.761266	High Sequence Divergence Value (pS>=0.75)
CsDUF966_6.a	Chy11G194250.1	0.0108766	0.0433542	0.250877	1560	356.083	1203.92	13	15	0.0107981	0.042125
CsDUF966_6.a	Chy12G207400.1	0.500808	NaN	NaN	1203	279.917	923.083	337.25	234.75	0.365352	0.838642	High Sequence Divergence Value (pS>=0.75)
CsDUF966_6.a	Chy1G019140.1	0.764517	NaN	NaN	900	206.917	693.083	332.25	160.75	0.47938	0.776883	High Sequence Divergence Value (pS>=0.75)
CsDUF966_6.a	Chy10G177550.1	0.685626	NaN	NaN	723	167.583	555.417	249.583	130.417	0.449362	0.77822	High Sequence Divergence Value (pS>=0.75)
CsDUF966_7.c	Chy1G019140.1	0.0165788	0.0487256	0.340248	1026	233.167	792.833	13	11	0.0163969	0.0471766
CsDUF966_7.c	Chy11G194250.1	0.86987	NaN	NaN	1083	243.75	839.25	432.083	182.917	0.514845	0.750427	High Sequence Divergence Value (pS>=0.75)
CsDUF966_7.c	Chy12G207400.1	0.728997	NaN	NaN	1053	244.25	808.75	377.083	183.917	0.466255	0.752985	High Sequence Divergence Value (pS>=0.75)
CsDUF966_7.c	Chy10G177550.1	0.735536	3.63483	0.202358	636	148.5	487.5	228.5	110.5	0.468718	0.744108
CsDUF966_Un2.c	Chy7G141590.1	0.173196	0.353605	0.489802	495	113.5	381.5	59	32	0.154653	0.281938
CsDUF966_Un2.c	Chy12G207400.1	0.613424	1.88053	0.326197	567	135	432	181	93	0.418981	0.688889
CsDUF966_Un2.c	Chy11G194250.1	0.619512	5.47738	0.113104	537	123.75	413.25	174.25	92.75	0.421658	0.749495
CsDUF966_Un2.c	Chy1G019140.1	0.764016	2.39745	0.318679	492	113.417	378.583	181.417	81.5833	0.479199	0.719324
CsDUF966_Un2.c	ChyUNG223700.1	0.410449	0.745926	0.550254	342	76	266	84.0833	35.9167	0.316103	0.472588
CsDUF966_Un2.c	ChyUNG223680.1	0.410449	0.745926	0.550254	342	76	266	84.0833	35.9167	0.316103	0.472588
CsDUF966_Un2.c	Chy10G177550.1	0.788253	4.09893	0.192307	501	118.167	382.833	186.75	88.25	0.48781	0.746827
CsDUF966_Un1.c	Chy7G141590.1	0.173196	0.353605	0.489802	495	113.5	381.5	59	32	0.154653	0.281938
CsDUF966_Un1.c	Chy12G207400.1	0.613424	1.88053	0.326197	567	135	432	181	93	0.418981	0.688889
CsDUF966_Un1.c	Chy11G194250.1	0.619512	5.47738	0.113104	537	123.75	413.25	174.25	92.75	0.421658	0.749495
CsDUF966_Un1.c	Chy1G019140.1	0.764016	2.39745	0.318679	492	113.417	378.583	181.417	81.5833	0.479199	0.719324
CsDUF966_Un1.c	ChyUNG223700.1	0.410449	0.745926	0.550254	342	76	266	84.0833	35.9167	0.316103	0.472588
CsDUF966_Un1.c	ChyUNG223680.1	0.410449	0.745926	0.550254	342	76	266	84.0833	35.9167	0.316103	0.472588
CsDUF966_Un1.c	Chy10G177550.1	0.788253	4.09893	0.192307	501	118.167	382.833	186.75	88.25	0.48781	0.746827
CsDUF966_Un3.c	Chy7G141590.1	0.096036	0.240661	0.399052	750	167.583	582.417	52.5	34.5	0.0901417	0.205868
CsDUF966_Un3.c	Chy12G207400.1	0.625402	2.16215	0.28925	810	188.083	621.917	263.833	133.167	0.424226	0.708019
CsDUF966_Un3.c	Chy11G194250.1	0.62882	2.4605	0.255565	813	185.417	627.583	267.167	133.833	0.425707	0.721798
CsDUF966_Un3.c	Chy1G019140.1	0.849601	NaN	NaN	768	177.917	590.083	300	148	0.508403	0.83185	High Sequence Divergence Value (pS>=0.75)
CsDUF966_Un3.c	ChyUNG223700.1	0.410449	0.745926	0.550254	342	76	266	84.0833	35.9167	0.316103	0.472588
CsDUF966_Un3.c	ChyUNG223680.1	0.410449	0.745926	0.550254	342	76	266	84.0833	35.9167	0.316103	0.472588
CsDUF966_Un3.c	Chy10G177550.1	0.729487	4.04448	0.180366	606	140.417	465.583	217.167	104.833	0.46644	0.746588
CsDUF966_1.b	CmaCh13G001550.1	0.101014	0.550488	0.183498	1305	306.833	998.167	94.3333	119.667	0.0945066	0.390005
CsDUF966_1.b	CmaCh01G005690.1	0.0954839	0.916893	0.104139	1287	301.75	985.25	88.3333	159.667	0.0896558	0.529136
CsDUF966_1.b	CmaCh20G005230.1	0.486697	NaN	NaN	1194	277.917	916.083	328	226	0.358046	0.813193	High Sequence Divergence Value (pS>=0.75)
CsDUF966_1.b	CmaCh02G013800.1	0.48261	NaN	NaN	1203	280	923	328.5	226.5	0.355905	0.808929	High Sequence Divergence Value (pS>=0.75)
CsDUF966_1.b	CmaCh04G008060.1	0.67083	NaN	NaN	1134	270.167	863.833	383	209	0.443373	0.773597	High Sequence Divergence Value (pS>=0.75)
CsDUF966_1.b	CmaCh04G002300.1	0.538163	2.52215	0.213374	825	200.5	624.5	239.833	145.167	0.384041	0.724023
CsDUF966_1.b	CmaCh08G005660.1	0.847074	2.66295	0.318096	930	221.583	708.417	359.583	161.417	0.507587	0.728469
CsDUF966_4.c	CmaCh04G008060.1	0.183828	0.635179	0.289411	846	188.667	657.333	107.167	80.8333	0.163032	0.428445
CsDUF966_4.c	CmaCh13G001550.1	0.662361	3.33013	0.1989	789	179	610	268.333	132.667	0.439891	0.741155
CsDUF966_4.c	CmaCh01G005690.1	0.67732	2.56112	0.264462	762	172.333	589.667	263	125	0.446015	0.725338
CsDUF966_4.c	CmaCh02G013800.1	0.666066	NaN	NaN	807	179.667	627.333	276.917	135.083	0.441419	0.751855	High Sequence Divergence Value (pS>=0.75)
CsDUF966_4.c	CmaCh20G005230.1	0.694848	NaN	NaN	798	180.5	617.5	279.75	136.25	0.453036	0.754848	High Sequence Divergence Value (pS>=0.75)
CsDUF966_4.c	CmaCh04G002300.1	0.75063	NaN	NaN	492	113.917	378.083	179.333	85.6667	0.474322	0.752012	High Sequence Divergence Value (pS>=0.75)
CsDUF966_5.b	CmaCh04G002300.1	0.117993	0.418072	0.282232	804	190.333	613.667	67	61	0.10918	0.32049
CsDUF966_5.b	CmaCh13G001550.1	0.575804	2.62372	0.219461	792	186.417	605.583	243.417	135.583	0.401954	0.727313
CsDUF966_5.b	CmaCh01G005690.1	0.572199	4.53286	0.126233	789	187.333	601.667	240.833	140.167	0.400277	0.748221
CsDUF966_5.b	CmaCh20G005230.1	0.607696	NaN	NaN	771	179.083	591.917	246.5	142.5	0.416444	0.795719	High Sequence Divergence Value (pS>=0.75)
CsDUF966_5.b	CmaCh02G013800.1	0.616223	NaN	NaN	768	176.833	591.167	248.417	136.583	0.420214	0.772385	High Sequence Divergence Value (pS>=0.75)
CsDUF966_5.b	CmaCh04G008060.1	0.803524	NaN	NaN	723	173.917	549.083	270.75	134.25	0.493095	0.771921	High Sequence Divergence Value (pS>=0.75)
CsDUF966_5.b	CmaCh08G005660.1	0.662145	NaN	NaN	594	141.333	452.667	199.083	112.917	0.439801	0.798939	High Sequence Divergence Value (pS>=0.75)
CsDUF966_6.a	CmaCh20G005230.1	0.0460347	0.259999	0.177057	1542	355	1187	53	78	0.0446504	0.219718
CsDUF966_6.a	CmaCh02G013800.1	0.0645864	0.323969	0.19936	1560	360.167	1199.83	74.25	94.75	0.0618836	0.263073
CsDUF966_6.a	CmaCh13G001550.1	0.424993	NaN	NaN	1185	276.5	908.5	294.75	214.25	0.324436	0.774864	High Sequence Divergence Value (pS>=0.75)
CsDUF966_6.a	CmaCh01G005690.1	0.505935	NaN	NaN	1266	289.25	976.75	359.417	224.583	0.367972	0.776433	High Sequence Divergence Value (pS>=0.75)
CsDUF966_6.a	CmaCh04G002300.1	0.557036	NaN	NaN	741	172.917	568.083	223.333	135.667	0.393135	0.784578	High Sequence Divergence Value (pS>=0.75)
CsDUF966_6.a	CmaCh04G008060.1	0.649957	3.07325	0.211488	1188	275.917	912.083	396.5	203.5	0.434719	0.737542
CsDUF966_6.a	CmaCh08G005660.1	0.826488	NaN	NaN	1029	236.667	792.333	396.833	180.167	0.500841	0.761268	High Sequence Divergence Value (pS>=0.75)
CsDUF966_7.c	CmaCh08G005660.1	0.191042	0.568819	0.335858	1014	230.333	783.667	132.167	91.8333	0.168652	0.398698
CsDUF966_7.c	CmaCh17G009190.1	0.201873	0.675684	0.298769	444	102.167	341.833	60.5	45.5	0.176987	0.445351
CsDUF966_7.c	CmaCh13G001550.1	0.781653	NaN	NaN	1074	246.833	827.167	401.583	186.417	0.485493	0.755233	High Sequence Divergence Value (pS>=0.75)
CsDUF966_7.c	CmaCh01G005690.1	0.747915	NaN	NaN	1035	235.333	799.667	378.5	182.5	0.473322	0.775496	High Sequence Divergence Value (pS>=0.75)
CsDUF966_7.c	CmaCh20G005230.1	0.821263	2.73851	0.299895	1077	244	833	415.75	178.25	0.4991	0.730533
CsDUF966_7.c	CmaCh04G002300.1	0.694135	2.42005	0.286826	672	156.083	515.917	233.583	112.417	0.452754	0.720235
CsDUF966_7.c	CmaCh02G013800.1	0.885082	2.95083	0.299944	1116	255.667	860.333	447	188	0.519566	0.735332
CsDUF966_7.c	CmaCh04G008060.1	0.83495	NaN	NaN	924	213.667	710.333	357.75	166.25	0.503637	0.778081	High Sequence Divergence Value (pS>=0.75)
CsDUF966_Un2.c	CmaCh04G008060.1	0.260497	0.663272	0.392746	585	137.417	447.583	98.5	60.5	0.220071	0.440267
CsDUF966_Un2.c	CmaCh01G005690.1	0.615615	1.93923	0.317454	576	135.667	440.333	184.917	94.0833	0.419947	0.693489
CsDUF966_Un2.c	CmaCh13G001550.1	0.575136	1.81172	0.317453	582	135.917	446.083	179.167	92.8333	0.401644	0.683017
CsDUF966_Un2.c	CmaCh02G013800.1	0.663027	NaN	NaN	549	127	422	185.75	96.25	0.440166	0.757874	High Sequence Divergence Value (pS>=0.75)
CsDUF966_Un2.c	CmaCh20G005230.1	0.618476	2.31725	0.266901	528	120.833	407.167	171.5	86.5	0.421203	0.715862
CsDUF966_Un2.c	CmaCh04G002300.1	0.647227	3.31614	0.195175	525	124.833	400.167	173.5	92.5	0.433569	0.740988
CsDUF966_Un2.c	CmaCh08G005660.1	0.580915	NaN	NaN	408	95.3333	312.667	126.417	75.5833	0.404318	0.792832	High Sequence Divergence Value (pS>=0.75)
CsDUF966_Un1.c	CmaCh04G008060.1	0.260497	0.663272	0.392746	585	137.417	447.583	98.5	60.5	0.220071	0.440267
CsDUF966_Un1.c	CmaCh01G005690.1	0.615615	1.93923	0.317454	576	135.667	440.333	184.917	94.0833	0.419947	0.693489
CsDUF966_Un1.c	CmaCh13G001550.1	0.575136	1.81172	0.317453	582	135.917	446.083	179.167	92.8333	0.401644	0.683017
CsDUF966_Un1.c	CmaCh02G013800.1	0.663027	NaN	NaN	549	127	422	185.75	96.25	0.440166	0.757874	High Sequence Divergence Value (pS>=0.75)
CsDUF966_Un1.c	CmaCh20G005230.1	0.618476	2.31725	0.266901	528	120.833	407.167	171.5	86.5	0.421203	0.715862
CsDUF966_Un1.c	CmaCh04G002300.1	0.647227	3.31614	0.195175	525	124.833	400.167	173.5	92.5	0.433569	0.740988
CsDUF966_Un1.c	CmaCh08G005660.1	0.580915	NaN	NaN	408	95.3333	312.667	126.417	75.5833	0.404318	0.792832	High Sequence Divergence Value (pS>=0.75)
CsDUF966_Un3.c	CmaCh04G008060.1	0.18606	0.553239	0.336311	837	190.167	646.833	106.583	74.4167	0.164777	0.391323
CsDUF966_Un3.c	CmaCh01G005690.1	0.643329	2.35956	0.272647	819	189.833	629.167	271.75	136.25	0.431921	0.717735
CsDUF966_Un3.c	CmaCh13G001550.1	0.587232	2.10236	0.279321	822	189.25	632.75	257.667	133.333	0.407217	0.704535
CsDUF966_Un3.c	CmaCh02G013800.1	0.634909	6.08507	0.104339	825	185.5	639.5	273.917	139.083	0.428329	0.749775
CsDUF966_Un3.c	CmaCh20G005230.1	0.661334	2.13221	0.310164	801	183.583	617.417	271.333	129.667	0.439466	0.70631
CsDUF966_Un3.c	CmaCh04G002300.1	0.604292	3.49592	0.172856	597	138.083	458.917	190.417	102.583	0.414926	0.742909
CsDUF966_Un3.c	CmaCh08G005660.1	0.686794	NaN	NaN	543	125.25	417.75	187.917	100.083	0.44983	0.799069	High Sequence Divergence Value (pS>=0.75)
CsDUF966_1.b	CmoCh13G001590.1	0.102825	0.603006	0.170521	1308	308.917	999.083	96	128	0.0960881	0.414351
CsDUF966_1.b	CmoCh01G005960.1	0.201105	0.870238	0.231092	1440	342.583	1097.42	193.583	176.417	0.176399	0.51496
CsDUF966_1.b	CmoCh20G005550.1	0.484907	NaN	NaN	1164	271.417	892.583	318.75	224.25	0.35711	0.82622	High Sequence Divergence Value (pS>=0.75)
CsDUF966_1.b	CmoCh02G014120.1	0.472911	NaN	NaN	1191	276.833	914.167	320.667	223.333	0.350775	0.806743	High Sequence Divergence Value (pS>=0.75)
CsDUF966_1.b	CmoCh04G002340.1	0.572764	NaN	NaN	774	187.917	586.083	234.75	146.25	0.40054	0.778271	High Sequence Divergence Value (pS>=0.75)
CsDUF966_1.b	CmoCh04G008670.1	0.840548	NaN	NaN	1119	265.667	853.333	431.333	213.667	0.505469	0.804266	High Sequence Divergence Value (pS>=0.75)
CsDUF966_1.b	CmoCh08G005590.1	0.767342	1.82804	0.419762	663	159.25	503.75	242	109	0.480397	0.684458
CsDUF966_4.c	CmoCh04G008670.1	0.190184	0.565524	0.336297	840	187.167	652.833	109.667	74.3333	0.167986	0.39715
CsDUF966_4.c	CmoCh02G014120.1	0.673528	4.71729	0.142779	813	179.667	633.333	281.5	134.5	0.444474	0.748609
CsDUF966_4.c	CmoCh20G005550.1	0.658686	3.58853	0.183553	792	179.5	612.5	268.5	133.5	0.438367	0.743733
CsDUF966_4.c	CmoCh01G005960.1	0.835184	2.19581	0.380354	792	174.917	617.083	310.833	124.167	0.503714	0.709862
CsDUF966_4.c	CmoCh13G001590.1	0.650977	NaN	NaN	795	179.5	615.5	267.833	140.167	0.435148	0.780873	High Sequence Divergence Value (pS>=0.75)
CsDUF966_5.b	CmoCh04G002340.1	0.164984	0.446632	0.369396	804	190.667	613.333	90.8333	64.1667	0.148098	0.336538
CsDUF966_5.b	CmoCh13G001590.1	0.586934	2.75506	0.213039	792	187.083	604.917	246.25	136.75	0.407081	0.730958
CsDUF966_5.b	CmoCh01G005960.1	0.581015	2.62779	0.221104	789	185.583	603.417	244	135	0.404364	0.727436
CsDUF966_5.b	CmoCh20G005550.1	0.612882	NaN	NaN	771	178.75	592.25	248	143	0.418742	0.8	High Sequence Divergence Value (pS>=0.75)
CsDUF966_5.b	CmoCh02G014120.1	0.612571	NaN	NaN	768	176.75	591.25	247.5	135.5	0.418605	0.76662	High Sequence Divergence Value (pS>=0.75)
CsDUF966_5.b	CmoCh08G005590.1	0.694812	NaN	NaN	546	128.25	417.75	189.25	99.75	0.453022	0.777778	High Sequence Divergence Value (pS>=0.75)
CsDUF966_6.a	CmoCh20G005550.1	0.0488838	0.267188	0.182957	1542	355.167	1186.83	56.1667	79.8333	0.0473248	0.224777
CsDUF966_6.a	CmoCh02G014120.1	0.0583952	0.35104	0.166349	1560	358.5	1201.5	67.5	100.5	0.0561798	0.280335
CsDUF966_6.a	CmoCh13G001590.1	0.429022	NaN	NaN	1197	277.75	919.25	300.333	217.667	0.326716	0.783678	High Sequence Divergence Value (pS>=0.75)
CsDUF966_6.a	CmoCh01G005960.1	0.571872	NaN	NaN	1215	278.833	936.167	374.583	211.417	0.400125	0.758219	High Sequence Divergence Value (pS>=0.75)
CsDUF966_6.a	CmoCh04G002340.1	0.600211	NaN	NaN	738	171.75	566.25	233.917	145.083	0.413098	0.844736	High Sequence Divergence Value (pS>=0.75)
CsDUF966_6.a	CmoCh08G005590.1	0.758413	NaN	NaN	666	158.667	507.333	242.083	125.917	0.477168	0.793592	High Sequence Divergence Value (pS>=0.75)
CsDUF966_7.c	CmoCh08G005590.1	0.248244	0.590804	0.42018	660	154.5	505.5	106.833	63.1667	0.211342	0.408846
CsDUF966_7.c	CmoCh17G008900.1	0.195267	0.642263	0.304029	444	102.75	341.25	58.6667	44.3333	0.171917	0.431468
CsDUF966_7.c	CmoCh01G005960.1	0.779136	NaN	NaN	1029	236.083	792.917	384.25	192.75	0.484603	0.816449	High Sequence Divergence Value (pS>=0.75)
CsDUF966_7.c	CmoCh20G005550.1	0.892647	3.27979	0.272166	1077	246.667	830.333	433.333	182.667	0.521879	0.740541
CsDUF966_7.c	CmoCh13G001590.1	0.837579	2.72423	0.307455	1071	246.75	824.25	415.833	180.167	0.504499	0.730159
CsDUF966_7.c	CmoCh02G014120.1	0.908583	2.43491	0.373149	1140	260.583	879.417	463.167	187.833	0.526675	0.720819
CsDUF966_7.c	CmoCh08G005580.1	0.239685	1.22914	0.195003	174	38.3333	135.667	27.8333	23.1667	0.20516	0.604348
CsDUF966_Un2.c	CmoCh04G008670.1	0.536916	0.884961	0.606712	573	134.417	438.583	168.167	69.8333	0.383432	0.519529
CsDUF966_Un2.c	CmoCh01G005960.1	0.622527	1.73995	0.357785	576	135.667	440.333	186.25	91.75	0.422975	0.67629
CsDUF966_Un2.c	CmoCh13G001590.1	0.588976	1.81403	0.324679	591	137.583	453.417	185	94	0.408013	0.683222
CsDUF966_Un2.c	CmoCh20G005550.1	0.609349	2.46568	0.247132	528	120.5	407.5	170	87	0.417178	0.721992
CsDUF966_Un2.c	CmoCh02G014120.1	0.664422	NaN	NaN	549	126.417	422.583	186.25	95.75	0.440741	0.757416	High Sequence Divergence Value (pS>=0.75)
CsDUF966_Un1.c	CmoCh04G008670.1	0.536916	0.884961	0.606712	573	134.417	438.583	168.167	69.8333	0.383432	0.519529
CsDUF966_Un1.c	CmoCh01G005960.1	0.622527	1.73995	0.357785	576	135.667	440.333	186.25	91.75	0.422975	0.67629
CsDUF966_Un1.c	CmoCh13G001590.1	0.588976	1.81403	0.324679	591	137.583	453.417	185	94	0.408013	0.683222
CsDUF966_Un1.c	CmoCh20G005550.1	0.609349	2.46568	0.247132	528	120.5	407.5	170	87	0.417178	0.721992
CsDUF966_Un1.c	CmoCh02G014120.1	0.664422	NaN	NaN	549	126.417	422.583	186.25	95.75	0.440741	0.757416	High Sequence Divergence Value (pS>=0.75)
CsDUF966_Un3.c	CmoCh04G008670.1	0.357791	0.747945	0.478365	828	187.5	640.5	182.25	88.75	0.284543	0.473333
CsDUF966_Un3.c	CmoCh01G005960.1	0.718019	2.92811	0.245216	738	172.25	565.75	261.417	126.583	0.462071	0.734881
CsDUF966_Un3.c	CmoCh13G001590.1	0.631095	2.02327	0.311918	831	192.167	638.833	272.583	134.417	0.426689	0.69948
CsDUF966_Un3.c	CmoCh20G005550.1	0.662499	2.16313	0.306268	822	187.833	634.167	279	133	0.439947	0.708075
CsDUF966_Un3.c	CmoCh02G014120.1	0.655365	2.65372	0.246961	834	187.333	646.667	282.583	136.417	0.436985	0.728203
CsDUF966_1.b	Clc03G02080.1	0.0425646	0.373405	0.113991	1314	311.083	1002.92	41.5	91.5	0.0413793	0.294133
CsDUF966_1.b	Clc02G22840.1	0.519318	NaN	NaN	957	226.917	730.083	273.583	177.417	0.374729	0.781858	High Sequence Divergence Value (pS>=0.75)
CsDUF966_1.b	Clc07G03150.1	0.531367	4.28723	0.123942	798	194.083	603.917	229.917	145.083	0.380709	0.747531
CsDUF966_1.b	Clc07G09120.1	0.61233	NaN	NaN	981	234.083	746.917	312.583	181.417	0.418498	0.775009	High Sequence Divergence Value (pS>=0.75)
CsDUF966_1.b	Clc09G03870.1	0.857195	NaN	NaN	1080	249.5	830.5	424.25	188.75	0.510837	0.756513	High Sequence Divergence Value (pS>=0.75)
CsDUF966_4.c	Clc07G09120.1	0.104517	0.35309	0.296006	858	191.75	666.25	65	54	0.097561	0.281617
CsDUF966_4.c	Clc03G02080.1	0.645983	NaN	NaN	759	173.417	585.583	253.583	132.417	0.433044	0.763575	High Sequence Divergence Value (pS>=0.75)
CsDUF966_4.c	Clc02G22840.1	0.621211	NaN	NaN	630	141.917	488.083	206.167	106.833	0.422401	0.752789	High Sequence Divergence Value (pS>=0.75)
CsDUF966_4.c	Clc07G03150.1	0.748092	NaN	NaN	522	122.75	399.25	189	99	0.473388	0.806517	High Sequence Divergence Value (pS>=0.75)
CsDUF966_5.b	Clc07G03150.1	0.0864984	0.208832	0.414202	834	197.5	636.5	52	36	0.0816968	0.182278
CsDUF966_5.b	Clc03G02080.1	0.544342	2.1522	0.252924	786	186.583	599.417	232	132	0.387043	0.707459
CsDUF966_5.b	Clc02G22840.1	0.627246	NaN	NaN	732	171.25	560.75	238.333	140.667	0.425026	0.821411	High Sequence Divergence Value (pS>=0.75)
CsDUF966_5.b	Clc07G09120.1	0.676794	NaN	NaN	723	170.25	552.75	246.417	129.583	0.445801	0.761136	High Sequence Divergence Value (pS>=0.75)
CsDUF966_5.b	Clc09G03870.1	0.771835	NaN	NaN	669	152.583	516.417	248.917	119.083	0.482007	0.780448	High Sequence Divergence Value (pS>=0.75)
CsDUF966_6.a	Clc02G22840.1	0.0824067	0.231621	0.355783	1071	250.917	820.083	64	50	0.0780408	0.199269
CsDUF966_6.a	Clc03G02080.1	0.472987	NaN	NaN	1239	288.833	950.167	333.333	241.667	0.350816	0.836699	High Sequence Divergence Value (pS>=0.75)
CsDUF966_6.a	Clc07G03150.1	0.526344	NaN	NaN	744	176	568	214.833	144.167	0.378228	0.819129	High Sequence Divergence Value (pS>=0.75)
CsDUF966_6.a	Clc07G09120.1	0.723598	NaN	NaN	1101	257.083	843.917	391.75	193.25	0.464205	0.751702	High Sequence Divergence Value (pS>=0.75)
CsDUF966_6.a	Clc09G03870.1	0.829318	NaN	NaN	1131	264.917	866.083	434.583	211.417	0.50178	0.79805	High Sequence Divergence Value (pS>=0.75)
CsDUF966_7.c	Clc09G03870.1	0.11273	0.365112	0.308756	1161	262.917	898.083	94	76	0.104667	0.289065
CsDUF966_7.c	Clc02G22840.1	0.738196	2.27122	0.325022	882	203.75	678.25	318.583	145.417	0.469714	0.713701
CsDUF966_7.c	Clc03G02080.1	0.70765	3.1041	0.227973	999	230	769	352.25	169.75	0.458062	0.738043
CsDUF966_7.c	Clc07G03150.1	0.860794	NaN	NaN	708	165.5	542.5	277.75	129.25	0.511982	0.780967	High Sequence Divergence Value (pS>=0.75)
CsDUF966_7.c	Clc07G09120.1	0.823274	NaN	NaN	945	215.833	729.167	364.417	169.583	0.499771	0.785714	High Sequence Divergence Value (pS>=0.75)
CsDUF966_Un2.c	Clc07G09120.1	0.146898	0.392094	0.374651	588	137	451	60.1667	41.8333	0.133407	0.305353
CsDUF966_Un2.c	Clc03G02080.1	0.617015	2.0585	0.29974	564	134.417	429.583	180.667	94.3333	0.420563	0.701798
CsDUF966_Un2.c	Clc07G03150.1	0.60816	NaN	NaN	540	126.583	413.417	172.25	101.75	0.41665	0.803818	High Sequence Divergence Value (pS>=0.75)
CsDUF966_Un2.c	Clc02G22840.1	0.559451	NaN	NaN	489	113	376	148.25	84.75	0.394282	0.75	High Sequence Divergence Value (pS>=0.75)
CsDUF966_Un2.c	Clc09G03870.1	0.753416	3.90038	0.193165	486	110.833	375.167	178.333	82.6667	0.475344	0.745865
CsDUF966_Un1.c	Clc07G09120.1	0.146898	0.392094	0.374651	588	137	451	60.1667	41.8333	0.133407	0.305353
CsDUF966_Un1.c	Clc03G02080.1	0.617015	2.0585	0.29974	564	134.417	429.583	180.667	94.3333	0.420563	0.701798
CsDUF966_Un1.c	Clc07G03150.1	0.60816	NaN	NaN	540	126.583	413.417	172.25	101.75	0.41665	0.803818	High Sequence Divergence Value (pS>=0.75)
CsDUF966_Un1.c	Clc02G22840.1	0.559451	NaN	NaN	489	113	376	148.25	84.75	0.394282	0.75	High Sequence Divergence Value (pS>=0.75)
CsDUF966_Un1.c	Clc09G03870.1	0.753416	3.90038	0.193165	486	110.833	375.167	178.333	82.6667	0.475344	0.745865
CsDUF966_Un3.c	Clc07G09120.1	0.113933	0.370036	0.307898	843	192.583	650.417	68.75	56.25	0.105701	0.292081
CsDUF966_Un3.c	Clc03G02080.1	0.628052	2.75435	0.228022	810	188	622	264.583	137.417	0.425375	0.73094
CsDUF966_Un3.c	Clc07G03150.1	0.644444	NaN	NaN	669	155	514	222.25	122.75	0.432393	0.791935	High Sequence Divergence Value (pS>=0.75)
CsDUF966_Un3.c	Clc02G22840.1	0.61357	NaN	NaN	654	149.083	504.917	211.583	114.417	0.419046	0.767468	High Sequence Divergence Value (pS>=0.75)
CsDUF966_Un3.c	Clc09G03870.1	0.834765	NaN	NaN	660	147.333	512.667	258.167	112.833	0.503576	0.765837	High Sequence Divergence Value (pS>=0.75)
CsDUF966_1.b	Cp4.1LG20g08770.1	0.0991989	0.582787	0.170215	1308	308.917	999.083	92.8333	125.167	0.0929185	0.405179
CsDUF966_1.b	Cp4.1LG02g13150.1	0.0998618	0.777698	0.128407	1287	301.25	985.75	92.1667	145.833	0.093499	0.484094
CsDUF966_1.b	Cp4.1LG16g05090.1	0.493497	NaN	NaN	1194	278.583	915.417	331	228	0.361584	0.818427	High Sequence Divergence Value (pS>=0.75)
CsDUF966_1.b	Cp4.1LG05g02910.1	0.491223	NaN	NaN	1203	279.5	923.5	332.833	223.167	0.360404	0.79845	High Sequence Divergence Value (pS>=0.75)
CsDUF966_1.b	Cp4.1LG01g04590.1	0.529444	NaN	NaN	774	187.667	586.333	222.667	146.333	0.379761	0.779751	High Sequence Divergence Value (pS>=0.75)
CsDUF966_1.b	Cp4.1LG01g09440.1	0.668557	NaN	NaN	1080	256.917	823.083	364.167	197.833	0.442442	0.770029	High Sequence Divergence Value (pS>=0.75)
CsDUF966_4.c	Cp4.1LG01g09440.1	0.175973	0.550265	0.319797	849	188.083	660.917	103.667	73.3333	0.156853	0.389898
CsDUF966_4.c	Cp4.1LG02g13150.1	0.726523	2.45618	0.295794	762	173.333	588.667	273.917	125.083	0.465317	0.721635
CsDUF966_4.c	Cp4.1LG05g02910.1	0.666208	3.9148	0.170177	807	179.75	627.25	276.917	134.083	0.441477	0.745943
CsDUF966_4.c	Cp4.1LG20g08770.1	0.667945	NaN	NaN	798	181.75	616.25	272.5	138.5	0.442191	0.762036	High Sequence Divergence Value (pS>=0.75)
CsDUF966_4.c	Cp4.1LG16g05090.1	0.658686	5.23645	0.125789	792	179.5	612.5	268.5	134.5	0.438367	0.749304
CsDUF966_4.c	Cp4.1LG01g04590.1	0.649135	NaN	NaN	405	95.1667	309.833	134.583	74.4167	0.434373	0.781961	High Sequence Divergence Value (pS>=0.75)
CsDUF966_5.b	Cp4.1LG01g04590.1	0.118011	0.399713	0.295238	804	190.417	613.583	67	59	0.109195	0.309847
CsDUF966_5.b	Cp4.1LG20g08770.1	0.586811	3.40347	0.172416	792	187	605	246.25	138.75	0.407025	0.741979
CsDUF966_5.b	Cp4.1LG02g13150.1	0.585825	2.42047	0.24203	789	185.583	603.417	245.333	133.667	0.406574	0.720251
CsDUF966_5.b	Cp4.1LG16g05090.1	0.609863	NaN	NaN	771	179.25	591.75	247	141	0.417406	0.786611	High Sequence Divergence Value (pS>=0.75)
CsDUF966_5.b	Cp4.1LG05g02910.1	0.608621	3.45341	0.176238	768	177.667	590.333	246.083	131.917	0.416855	0.742495
CsDUF966_5.b	Cp4.1LG01g09440.1	0.768498	NaN	NaN	735	176.917	558.083	268.333	135.667	0.480812	0.766839	High Sequence Divergence Value (pS>=0.75)
CsDUF966_6.a	Cp4.1LG16g05090.1	0.0469582	0.2634	0.178277	1542	355.667	1186.33	54	79	0.0455184	0.222118
CsDUF966_6.a	Cp4.1LG05g02910.1	0.0620385	0.324025	0.191462	1560	359.167	1200.83	71.5	94.5	0.059542	0.263109
CsDUF966_6.a	Cp4.1LG02g13150.1	0.500971	NaN	NaN	1266	289.083	976.917	357	229	0.365435	0.792159	High Sequence Divergence Value (pS>=0.75)
CsDUF966_6.a	Cp4.1LG20g08770.1	0.432382	NaN	NaN	1194	277	917	301.333	215.667	0.328608	0.77858	High Sequence Divergence Value (pS>=0.75)
CsDUF966_6.a	Cp4.1LG01g04590.1	0.540995	NaN	NaN	738	172.167	565.833	218.083	140.917	0.38542	0.81849	High Sequence Divergence Value (pS>=0.75)
CsDUF966_6.a	Cp4.1LG01g09440.1	0.60485	NaN	NaN	1086	252.417	833.583	346.083	191.917	0.415175	0.760317	High Sequence Divergence Value (pS>=0.75)
CsDUF966_7.c	Cp4.1LG17g08440.1	0.230073	0.922611	0.249371	714	160.917	553.083	109.583	85.4167	0.198132	0.530813
Seq_1	Seq_2	Ka	Ks	Ka_Ks	EffectiveLen	AverageS-sites	AverageN-sites	cN	cS	pN	pS	Note
CsDUF966_7.c	Cp4.1LG20g08770.1	0.792046	NaN	NaN	1074	245.833	828.167	405.083	188.917	0.489133	0.768475	High Sequence Divergence Value (pS>=0.75)
CsDUF966_7.c	Cp4.1LG02g13150.1	0.752371	NaN	NaN	1047	239.917	807.083	383.333	193.667	0.474961	0.807225	High Sequence Divergence Value (pS>=0.75)
CsDUF966_7.c	Cp4.1LG01g04590.1	0.684877	2.5509	0.268485	672	156.667	515.333	231.417	113.583	0.449062	0.725
CsDUF966_7.c	Cp4.1LG16g05090.1	0.865863	3.42455	0.25284	1062	243.083	818.917	420.583	180.417	0.513585	0.742201
CsDUF966_7.c	Cp4.1LG05g02910.1	0.944927	4.49807	0.210074	1122	257.083	864.917	464.667	192.333	0.537239	0.748136
CsDUF966_7.c	Cp4.1LG01g09440.1	0.843636	NaN	NaN	921	213	708	358.583	164.417	0.506474	0.771909	High Sequence Divergence Value (pS>=0.75)
CsDUF966_7.c	Cp4.1LG12g07160.1	0.360983	0.479087	0.75348	192	44.25	147.75	42.3333	15.6667	0.28652	0.354049
CsDUF966_7.c	Cp4.1LG12g07160.1	0.360983	0.479087	0.75348	192	44.25	147.75	42.3333	15.6667	0.28652	0.354049
CsDUF966_Un2.c	Cp4.1LG01g09440.1	0.249071	0.695721	0.358004	585	136.75	448.25	95	62	0.211935	0.453382
CsDUF966_Un2.c	Cp4.1LG02g13150.1	0.628322	1.54133	0.407648	576	135.333	440.667	187.5	88.5	0.425492	0.653941
CsDUF966_Un2.c	Cp4.1LG20g08770.1	0.601407	1.63173	0.36857	591	137.5	453.5	187.583	91.4167	0.413635	0.664848
CsDUF966_Un2.c	Cp4.1LG05g02910.1	0.659956	NaN	NaN	549	126.917	422.083	185.25	96.75	0.438894	0.762311	High Sequence Divergence Value (pS>=0.75)
CsDUF966_Un2.c	Cp4.1LG16g05090.1	0.624738	2.65803	0.235038	528	122.083	405.917	172.083	88.9167	0.423938	0.728328
CsDUF966_Un2.c	Cp4.1LG01g04590.1	0.644909	NaN	NaN	525	125.083	399.917	173	94	0.43259	0.751499	High Sequence Divergence Value (pS>=0.75)
CsDUF966_Un1.c	Cp4.1LG01g09440.1	0.249071	0.695721	0.358004	585	136.75	448.25	95	62	0.211935	0.453382
CsDUF966_Un1.c	Cp4.1LG02g13150.1	0.628322	1.54133	0.407648	576	135.333	440.667	187.5	88.5	0.425492	0.653941
CsDUF966_Un1.c	Cp4.1LG20g08770.1	0.601407	1.63173	0.36857	591	137.5	453.5	187.583	91.4167	0.413635	0.664848
CsDUF966_Un1.c	Cp4.1LG05g02910.1	0.659956	NaN	NaN	549	126.917	422.083	185.25	96.75	0.438894	0.762311	High Sequence Divergence Value (pS>=0.75)
CsDUF966_Un1.c	Cp4.1LG16g05090.1	0.624738	2.65803	0.235038	528	122.083	405.917	172.083	88.9167	0.423938	0.728328
CsDUF966_Un1.c	Cp4.1LG01g04590.1	0.644909	NaN	NaN	525	125.083	399.917	173	94	0.43259	0.751499	High Sequence Divergence Value (pS>=0.75)
CsDUF966_Un3.c	Cp4.1LG01g09440.1	0.191018	0.598564	0.319127	840	190.167	649.833	109.583	78.4167	0.168633	0.412358
CsDUF966_Un3.c	Cp4.1LG02g13150.1	0.639012	2.18761	0.292105	810	188.417	621.583	267.333	133.667	0.430084	0.709421
CsDUF966_Un3.c	Cp4.1LG20g08770.1	0.623694	1.95153	0.319592	831	192.25	638.75	270.5	133.5	0.423483	0.694408
CsDUF966_Un3.c	Cp4.1LG05g02910.1	0.59501	3.97045	0.14986	783	177	606	248.917	132.083	0.410754	0.746234
CsDUF966_Un3.c	Cp4.1LG16g05090.1	0.669093	2.17713	0.307328	822	188.333	633.667	280.5	133.5	0.442662	0.70885
CsDUF966_Un3.c	Cp4.1LG01g04590.1	0.631784	5.35593	0.11796	606	140.333	465.667	198.833	105.167	0.426986	0.749406
CsDUF966_1.b	Csor.00g192930.m01	0.0946817	0.791098	0.119684	1287	301.417	985.583	87.6667	147.333	0.088949	0.488803
CsDUF966_1.b	Csor.00g015960.m01	0.10495	0.607107	0.17287	1224	286.333	937.667	91.8333	119.167	0.0979381	0.416182
CsDUF966_1.b	Csor.00g101170.m01	0.491537	NaN	NaN	1188	277.167	910.833	328.417	227.583	0.360567	0.821106	High Sequence Divergence Value (pS>=0.75)
CsDUF966_1.b	Csor.00g221740.m01	0.476799	NaN	NaN	1191	279.583	911.417	321.583	217.417	0.352839	0.777645	High Sequence Divergence Value (pS>=0.75)
CsDUF966_1.b	Csor.00g240740.m01	0.57408	NaN	NaN	915	221.167	693.833	278.333	169.667	0.401153	0.767144	High Sequence Divergence Value (pS>=0.75)
CsDUF966_1.b	Csor.00g024020.m01	0.810838	NaN	NaN	1068	255.833	812.167	402.5	209.5	0.495588	0.818893	High Sequence Divergence Value (pS>=0.75)
CsDUF966_4.c	Csor.00g024020.m01	0.183018	0.563222	0.324949	834	186.417	647.583	105.167	73.8333	0.162399	0.396066
CsDUF966_4.c	Csor.00g192930.m01	0.729538	3.32528	0.219391	762	173.167	588.833	274.667	128.333	0.466459	0.741097
CsDUF966_4.c	Csor.00g221740.m01	0.672595	4.93548	0.136277	813	180.25	632.75	281	135	0.444093	0.74896
CsDUF966_4.c	Csor.00g101170.m01	0.658686	3.58853	0.183553	792	179.5	612.5	268.5	133.5	0.438367	0.743733
CsDUF966_4.c	Csor.00g240740.m01	0.650247	NaN	NaN	405	95.5	309.5	134.583	73.4167	0.434841	0.768761	High Sequence Divergence Value (pS>=0.75)
CsDUF966_5.b	Csor.00g240740.m01	0.120984	0.385086	0.314175	804	190.917	613.083	68.5	57.5	0.11173	0.301179
CsDUF966_5.b	Csor.00g192930.m01	0.584978	2.4605	0.237747	789	185.417	603.583	245.167	133.833	0.406185	0.721798
CsDUF966_5.b	Csor.00g101170.m01	0.609598	NaN	NaN	771	179.083	591.917	247	144	0.417288	0.804095	High Sequence Divergence Value (pS>=0.75)
CsDUF966_5.b	Csor.00g221740.m01	0.606851	NaN	NaN	768	176.75	591.25	246	135	0.416068	0.763791	High Sequence Divergence Value (pS>=0.75)
CsDUF966_5.b	Csor.00g015960.m01	0.570198	3.58045	0.159253	729	171	558	222.833	127.167	0.399343	0.743665
CsDUF966_6.a	Csor.00g101170.m01	0.047992	0.271066	0.177049	1542	355.333	1186.67	55.1667	80.8333	0.0464888	0.227486
CsDUF966_6.a	Csor.00g221740.m01	0.0610948	0.351144	0.173988	1560	358.417	1201.58	70.5	100.5	0.0586726	0.2804
CsDUF966_6.a	Csor.00g192930.m01	0.50435	NaN	NaN	1266	288.917	977.083	358.75	228.25	0.367164	0.79002	High Sequence Divergence Value (pS>=0.75)
CsDUF966_6.a	Csor.00g015960.m01	0.43783	NaN	NaN	1140	261.333	878.667	291.417	208.583	0.331658	0.798151	High Sequence Divergence Value (pS>=0.75)
CsDUF966_6.a	Csor.00g015960.m01	0.43783	NaN	NaN	1140	261.333	878.667	291.417	208.583	0.331658	0.798151	High Sequence Divergence Value (pS>=0.75)
CsDUF966_6.a	Csor.00g240740.m01	0.530764	NaN	NaN	738	172.167	565.833	215.25	143.75	0.380412	0.834947	High Sequence Divergence Value (pS>=0.75)
CsDUF966_7.c	Csor.00g105170.m01	0.178659	0.535383	0.333704	633	149.167	483.833	76.9167	57.0833	0.158973	0.382682
CsDUF966_7.c	Csor.00g105170.m01	0.178659	0.535383	0.333704	633	149.167	483.833	76.9167	57.0833	0.158973	0.382682
CsDUF966_7.c	Csor.00g004470.m01	0.2161	0.700833	0.308348	723	169.083	553.917	104	77	0.187754	0.455397
CsDUF966_7.c	Csor.00g004470.m01	0.2161	0.700833	0.308348	723	169.083	553.917	104	77	0.187754	0.455397
CsDUF966_7.c	Csor.00g192930.m01	0.771842	NaN	NaN	1044	238	806	388.5	191.5	0.48201	0.804622	High Sequence Divergence Value (pS>=0.75)
CsDUF966_7.c	Csor.00g101170.m01	0.868441	2.95975	0.293417	1062	242.917	819.083	421.333	178.667	0.514396	0.735506
CsDUF966_7.c	Csor.00g240740.m01	0.693719	3.12182	0.222216	672	157	515	233.083	115.917	0.452589	0.738323
CsDUF966_7.c	Csor.00g221740.m01	1.00124	4.27711	0.234093	1125	258.083	866.917	479.083	192.917	0.552629	0.747498
CsDUF966_7.c	Csor.00g015960.m01	0.887841	NaN	NaN	1068	243.333	824.667	429.167	183.833	0.520412	0.755479	High Sequence Divergence Value (pS>=0.75)
CsDUF966_Un2.c	Csor.00g024020.m01	0.467719	1.21451	0.38511	516	124	392	136.417	74.5833	0.348002	0.601478
CsDUF966_Un2.c	Csor.00g192930.m01	0.627382	1.67612	0.374307	576	135.5	440.5	187.25	90.75	0.425085	0.669742
CsDUF966_Un2.c	Csor.00g221740.m01	0.636145	NaN	NaN	537	123.5	413.5	177.333	93.6667	0.428859	0.758435	High Sequence Divergence Value (pS>=0.75)
CsDUF966_Un2.c	Csor.00g101170.m01	0.61568	2.41416	0.255029	528	120.833	407.167	171	87	0.419975	0.72
CsDUF966_Un2.c	Csor.00g240740.m01	0.644777	NaN	NaN	525	125.417	399.583	172.833	95.1667	0.432534	0.758804	High Sequence Divergence Value (pS>=0.75)
CsDUF966_Un2.c	Csor.00g015960.m01	0.614286	1.89299	0.324505	519	119.583	399.417	167.5	82.5	0.419362	0.689895
CsDUF966_Un1.c	Csor.00g024020.m01	0.467719	1.21451	0.38511	516	124	392	136.417	74.5833	0.348002	0.601478
CsDUF966_Un1.c	Csor.00g192930.m01	0.627382	1.67612	0.374307	576	135.5	440.5	187.25	90.75	0.425085	0.669742
CsDUF966_Un1.c	Csor.00g221740.m01	0.636145	NaN	NaN	537	123.5	413.5	177.333	93.6667	0.428859	0.758435	High Sequence Divergence Value (pS>=0.75)
CsDUF966_Un1.c	Csor.00g101170.m01	0.61568	2.41416	0.255029	528	120.833	407.167	171	87	0.419975	0.72
CsDUF966_Un1.c	Csor.00g240740.m01	0.644777	NaN	NaN	525	125.417	399.583	172.833	95.1667	0.432534	0.758804	High Sequence Divergence Value (pS>=0.75)
CsDUF966_Un1.c	Csor.00g015960.m01	0.614286	1.89299	0.324505	519	119.583	399.417	167.5	82.5	0.419362	0.689895
CsDUF966_Un3.c	Csor.00g024020.m01	0.304151	0.857892	0.354534	771	177.083	593.917	148.5	90.5	0.250035	0.511059
CsDUF966_Un3.c	Csor.00g192930.m01	0.642118	2.58237	0.248655	810	188.583	621.417	268.083	136.917	0.431407	0.726027
CsDUF966_Un3.c	Csor.00g221740.m01	0.658212	2.60539	0.252635	834	189.083	644.917	282.583	137.417	0.43817	0.726752
CsDUF966_Un3.c	Csor.00g101170.m01	0.66497	2.09624	0.317221	822	188.167	633.833	279.5	132.5	0.440968	0.704163
CsDUF966_Un3.c	Csor.00g240740.m01	0.610247	NaN	NaN	597	139	458	191.25	104.75	0.417576	0.753597	High Sequence Divergence Value (pS>=0.75)
CsDUF966_Un3.c	Csor.00g015960.m01	0.648607	NaN	NaN	771	180	591	256.583	135.417	0.434151	0.752315	High Sequence Divergence Value (pS>=0.75)
CsDUF966_1.b	MC00g0135.1	0.101487	1.09129	0.0929978	1278	303.5	974.5	92.5	174.5	0.0949205	0.574959
CsDUF966_1.b	MC02g0251.1	0.485093	NaN	NaN	1212	283.5	928.5	331.667	235.333	0.357207	0.8301	High Sequence Divergence Value (pS>=0.75)
CsDUF966_1.b	MC09g1195.1	0.500898	4.70932	0.106363	786	192.583	593.417	216.833	144.167	0.365398	0.748594
CsDUF966_1.b	MC10g0574.1	0.758181	NaN	NaN	972	230.167	741.833	353.917	187.083	0.477084	0.812817	High Sequence Divergence Value (pS>=0.75)
CsDUF966_1.b	MC09g0406.1	0.863337	NaN	NaN	1095	260.833	834.167	427.75	196.25	0.512787	0.752396	High Sequence Divergence Value (pS>=0.75)
CsDUF966_4.c	MC10g0574.1	0.217816	0.807041	0.269895	678	153.417	524.583	99.1667	75.8333	0.189039	0.494297
CsDUF966_4.c	MC00g0135.1	0.683475	NaN	NaN	783	177.833	605.167	271.417	140.583	0.448499	0.790534	High Sequence Divergence Value (pS>=0.75)
CsDUF966_4.c	MC02g0251.1	0.675839	2.7248	0.248033	789	177.583	611.417	272.333	129.667	0.445414	0.730174
CsDUF966_4.c	MC09g1195.1	0.737573	1.76022	0.419024	525	122.25	402.75	189.083	82.9167	0.469481	0.678255
CsDUF966_5.b	MC09g1195.1	0.161667	0.489672	0.330155	828	198.833	629.167	91.5	71.5	0.14543	0.359598
CsDUF966_5.b	MC00g0135.1	0.580792	2.10574	0.275813	783	184.583	598.417	241.917	130.083	0.404261	0.70474
CsDUF966_5.b	MC02g0251.1	0.602172	NaN	NaN	771	179.583	591.417	244.833	144.167	0.413978	0.802784	High Sequence Divergence Value (pS>=0.75)
CsDUF966_5.b	MC10g0574.1	0.642981	1.91889	0.33508	657	155	502	216.75	107.25	0.431773	0.691935
CsDUF966_5.b	MC09g0406.1	0.720089	NaN	NaN	675	157.75	517.25	239.417	127.583	0.462865	0.808769	High Sequence Divergence Value (pS>=0.75)
CsDUF966_6.a	MC02g0251.1	0.0380153	0.354243	0.107314	1560	359.5	1200.5	44.5	101.5	0.0370679	0.282337
CsDUF966_6.a	MC00g0135.1	0.442205	NaN	NaN	1197	280.583	916.417	306.167	229.833	0.334091	0.819127	High Sequence Divergence Value (pS>=0.75)
CsDUF966_6.a	MC00g0135.1	0.442205	NaN	NaN	1197	280.583	916.417	306.167	229.833	0.334091	0.819127	High Sequence Divergence Value (pS>=0.75)
CsDUF966_6.a	MC09g1195.1	0.605499	4.62158	0.131015	774	184.5	589.5	244.917	138.083	0.415465	0.748419
CsDUF966_6.a	MC10g0574.1	0.662863	NaN	NaN	972	224.25	747.75	329.083	177.917	0.440098	0.793385	High Sequence Divergence Value (pS>=0.75)
CsDUF966_6.a	MC09g0406.1	0.799501	NaN	NaN	1101	256.333	844.667	415.333	193.667	0.491713	0.755527	High Sequence Divergence Value (pS>=0.75)
CsDUF966_7.c	MC09g0406.1	0.138302	0.719149	0.192314	1110	252.25	857.75	108.333	116.667	0.126299	0.462504
CsDUF966_7.c	MC00g0135.1	0.820614	NaN	NaN	1071	250.833	820.167	409.167	196.833	0.498882	0.784718	High Sequence Divergence Value (pS>=0.75)
CsDUF966_7.c	MC02g0251.1	0.830851	3.3625	0.247093	1089	250.833	838.167	421	186	0.502287	0.741528
CsDUF966_7.c	MC09g1195.1	0.782308	NaN	NaN	687	161.667	525.333	255.167	121.833	0.485723	0.753608	High Sequence Divergence Value (pS>=0.75)
CsDUF966_7.c	MC10g0574.1	0.777276	NaN	NaN	855	195.833	659.167	319	155	0.483944	0.791489	High Sequence Divergence Value (pS>=0.75)
CsDUF966_Un2.c	MC10g0574.1	0.323118	0.959054	0.336914	534	121.333	412.667	108.333	65.6667	0.26252	0.541209
CsDUF966_Un2.c	MC00g0135.1	0.624605	NaN	NaN	564	132.667	431.333	182.833	104.167	0.423879	0.785176	High Sequence Divergence Value (pS>=0.75)
CsDUF966_Un2.c	MC02g0251.1	0.581674	2.79646	0.208004	519	119.083	399.917	161.833	87.1667	0.404668	0.73198
CsDUF966_Un2.c	MC09g1195.1	0.638498	2.24822	0.284001	546	131.917	414.083	178	94	0.429865	0.712571
CsDUF966_Un2.c	MC09g0406.1	0.595263	2.52547	0.235704	438	99.0833	338.917	139.25	71.75	0.410868	0.724138
CsDUF966_Un1.c	MC10g0574.1	0.323118	0.959054	0.336914	534	121.333	412.667	108.333	65.6667	0.26252	0.541209
CsDUF966_Un1.c	MC00g0135.1	0.624605	NaN	NaN	564	132.667	431.333	182.833	104.167	0.423879	0.785176	High Sequence Divergence Value (pS>=0.75)
CsDUF966_Un1.c	MC02g0251.1	0.581674	2.79646	0.208004	519	119.083	399.917	161.833	87.1667	0.404668	0.73198
CsDUF966_Un1.c	MC09g1195.1	0.638498	2.24822	0.284001	546	131.917	414.083	178	94	0.429865	0.712571
CsDUF966_Un1.c	MC09g0406.1	0.595263	2.52547	0.235704	438	99.0833	338.917	139.25	71.75	0.410868	0.724138
CsDUF966_Un3.c	MC10g0574.1	0.270134	0.947474	0.28511	795	178.917	616.083	139.75	96.25	0.226836	0.53796
CsDUF966_Un3.c	MC10g0574.1	0.270134	0.947474	0.28511	795	178.917	616.083	139.75	96.25	0.226836	0.53796
CsDUF966_Un3.c	MC00g0135.1	0.650163	3.49047	0.186268	813	186.667	626.333	272.333	138.667	0.434806	0.742857
CsDUF966_Un3.c	MC02g0251.1	0.639922	2.01422	0.317702	810	183.75	626.25	269.583	128.417	0.430472	0.698866
CsDUF966_Un3.c	MC09g1195.1	0.684078	2.14925	0.318287	663	156.583	506.417	227.25	110.75	0.448741	0.707291
CsDUF966_Un3.c	MC09g0406.1	0.591269	NaN	NaN	579	130	449	183.667	98.3333	0.409057	0.75641	High Sequence Divergence Value (pS>=0.75)
CsDUF966_1.b	MELO3C020702.2.1	0.0156893	0.0826313	0.189871	1440	345.083	1094.92	17	27	0.0155263	0.078242
CsDUF966_1.b	MELO3C026950.2.1	0.492974	NaN	NaN	1212	282.75	929.25	335.75	237.25	0.361313	0.83908	High Sequence Divergence Value (pS>=0.75)
CsDUF966_1.b	MELO3C023839.2.1	0.546415	1.72945	0.315947	789	190.917	598.083	232.083	128.917	0.388045	0.675251
CsDUF966_1.b	MELO3C023498.2.1	0.810287	2.08556	0.388523	1074	249.583	824.417	408.417	175.583	0.495401	0.703506
CsDUF966_1.b	MELO3C017595.2.1	0.51813	1.5138	0.34227	192	47.6667	144.333	54	31	0.374134	0.65035
CsDUF966_4.c	MELO3C020702.2.1	0.64045	NaN	NaN	783	178.167	604.833	260.5	145.5	0.430697	0.816651	High Sequence Divergence Value (pS>=0.75)
CsDUF966_4.c	MELO3C026950.2.1	0.668064	3.05212	0.218885	792	178.833	613.167	271.167	131.833	0.44224	0.737185
CsDUF966_4.c	MELO3C023839.2.1	0.689955	2.50791	0.275111	510	117.25	392.75	177.167	84.8333	0.451093	0.723525
CsDUF966_5.b	MELO3C023839.2.1	0.0542381	0.0946775	0.572871	837	196.75	640.25	33.5	17.5	0.0523233	0.0889454
CsDUF966_5.b	MELO3C020702.2.1	0.54202	2.53991	0.213401	777	186.417	590.583	227.917	135.083	0.385918	0.724631
CsDUF966_5.b	MELO3C026950.2.1	0.59771	NaN	NaN	765	176.167	588.833	242.583	140.417	0.411973	0.797067	High Sequence Divergence Value (pS>=0.75)
CsDUF966_5.b	MELO3C023498.2.1	0.754261	NaN	NaN	693	160.75	532.25	253.167	126.833	0.475654	0.78901	High Sequence Divergence Value (pS>=0.75)
CsDUF966_6.a	MELO3C026950.2.1	0.0142821	0.0919214	0.155373	1560	358.333	1201.67	17	31	0.014147	0.0865116
CsDUF966_6.a	MELO3C020702.2.1	0.495592	NaN	NaN	1191	276.25	914.75	331.75	229.25	0.362667	0.829864	High Sequence Divergence Value (pS>=0.75)
CsDUF966_6.a	MELO3C020702.2.1	0.495592	NaN	NaN	1191	276.25	914.75	331.75	229.25	0.362667	0.829864	High Sequence Divergence Value (pS>=0.75)
CsDUF966_6.a	MELO3C023839.2.1	0.621292	NaN	NaN	768	178.167	589.833	249.167	135.833	0.422436	0.762395	High Sequence Divergence Value (pS>=0.75)
CsDUF966_6.a	MELO3C023498.2.1	0.871681	NaN	NaN	1137	263.75	873.25	450.083	201.917	0.515412	0.765561	High Sequence Divergence Value (pS>=0.75)
CsDUF966_7.c	MELO3C023498.2.1	0.0401173	0.17476	0.229557	1191	269.417	921.583	36	42	0.0390632	0.155892
CsDUF966_7.c	MELO3C026950.2.1	0.83697	NaN	NaN	1131	258.833	872.167	439.833	197.167	0.5043	0.761751	High Sequence Divergence Value (pS>=0.75)
CsDUF966_7.c	MELO3C020702.2.1	0.740948	NaN	NaN	1005	231.75	773.25	364	178	0.47074	0.768069	High Sequence Divergence Value (pS>=0.75)
CsDUF966_7.c	MELO3C023839.2.1	0.678645	2.92109	0.232326	660	150.167	509.833	227.667	110.333	0.446551	0.734739
CsDUF966_Un2.c	MELO3C017595.2.1	0.0494515	0.211507	0.233805	216	48.8333	167.167	8	9	0.0478564	0.1843
CsDUF966_Un2.c	MELO3C020702.2.1	0.626706	1.86501	0.336033	591	140.583	450.417	191.333	96.6667	0.424792	0.687611
CsDUF966_Un2.c	MELO3C026950.2.1	0.587792	NaN	NaN	549	125.25	423.75	172.667	94.3333	0.407473	0.75316	High Sequence Divergence Value (pS>=0.75)
CsDUF966_Un2.c	MELO3C023839.2.1	0.641384	NaN	NaN	564	134.667	429.333	185.083	104.917	0.431095	0.779084	High Sequence Divergence Value (pS>=0.75)
CsDUF966_Un2.c	MELO3C023498.2.1	0.588431	NaN	NaN	435	98	337	137.417	78.5833	0.407765	0.801871	High Sequence Divergence Value (pS>=0.75)
CsDUF966_Un1.c	MELO3C017595.2.1	0.0494515	0.211507	0.233805	216	48.8333	167.167	8	9	0.0478564	0.1843
CsDUF966_Un1.c	MELO3C020702.2.1	0.626706	1.86501	0.336033	591	140.583	450.417	191.333	96.6667	0.424792	0.687611
CsDUF966_Un1.c	MELO3C026950.2.1	0.587792	NaN	NaN	549	125.25	423.75	172.667	94.3333	0.407473	0.75316	High Sequence Divergence Value (pS>=0.75)
CsDUF966_Un1.c	MELO3C023839.2.1	0.641384	NaN	NaN	564	134.667	429.333	185.083	104.917	0.431095	0.779084	High Sequence Divergence Value (pS>=0.75)
CsDUF966_Un1.c	MELO3C023498.2.1	0.588431	NaN	NaN	435	98	337	137.417	78.5833	0.407765	0.801871	High Sequence Divergence Value (pS>=0.75)
CsDUF966_Un3.c	MELO3C017595.2.1	0.0494515	0.211507	0.233805	216	48.8333	167.167	8	9	0.0478564	0.1843
CsDUF966_Un3.c	MELO3C020702.2.1	0.631493	2.21438	0.285179	834	193.667	640.333	273.333	137.667	0.426861	0.710843
CsDUF966_Un3.c	MELO3C026950.2.1	0.623419	2.47456	0.251931	813	186.667	626.333	265.167	134.833	0.423363	0.722321
CsDUF966_Un3.c	MELO3C023839.2.1	0.626899	NaN	NaN	675	156.417	518.583	220.333	122.667	0.424875	0.78423	High Sequence Divergence Value (pS>=0.75)
CsDUF966_Un3.c	MELO3C023498.2.1	0.606249	NaN	NaN	552	119.5	432.5	179.833	91.1667	0.4158	0.762901	High Sequence Divergence Value (pS>=0.75)
CsDUF966_1.b	CsGy1G022080.2	0.00198857	0.00964902	0.20609	1320	312.917	1007.08	2	3	0.00198593	0.00958722
CsDUF966_1.b	CsGy6G011990.1	0.502635	NaN	NaN	1203	280	923	338.083	231.917	0.366287	0.828274	High Sequence Divergence Value (pS>=0.75)
CsDUF966_1.b	CsGy5G006810.1	0.547796	3.03096	0.180733	786	188.083	597.917	232.417	138.583	0.388711	0.736819
CsDUF966_1.b	CsGy4G004530.2	0.708129	NaN	NaN	801	183.25	617.75	283.083	147.917	0.458249	0.807185	High Sequence Divergence Value (pS>=0.75)
CsDUF966_1.b	CsGy4G004500.2	0.663744	1.59582	0.415926	453	106.583	346.417	152.583	70.4167	0.440462	0.660672
CsDUF966_4.c	CsGy4G004530.2	0.0212068	0.0198424	1.06876	873	191.5	681.5	14.25	3.75	0.0209098	0.0195822
CsDUF966_4.c	CsGy1G022080.2	0.641891	NaN	NaN	777	177.083	599.917	258.75	144.25	0.43131	0.814588	High Sequence Divergence Value (pS>=0.75)
CsDUF966_4.c	CsGy6G011990.1	0.684088	2.22712	0.307163	804	179.667	624.333	280.167	127.833	0.448745	0.711503
CsDUF966_4.c	CsGy5G006810.1	0.706977	1.78985	0.394993	507	116	391	179	79	0.457801	0.681034
CsDUF966_5.b	CsGy5G006810.1	0	0	NaN	837	195.667	641.333	0	0	0	0
CsDUF966_5.b	CsGy1G022080.2	0.533706	2.45791	0.217138	777	186.25	590.75	225.583	134.417	0.381859	0.7217
CsDUF966_5.b	CsGy6G011990.1	0.599447	NaN	NaN	765	175.667	589.333	243.25	141.75	0.412755	0.806926	High Sequence Divergence Value (pS>=0.75)
CsDUF966_6.a	CsGy6G011990.1	0.00166412	0.00845476	0.196827	1560	356.833	1203.17	2	3	0.00166228	0.00840729
CsDUF966_6.a	CsGy1G022080.2	0.507172	NaN	NaN	1203	279.917	923.083	340.25	231.75	0.368602	0.827925	High Sequence Divergence Value (pS>=0.75)
CsDUF966_6.a	CsGy5G006810.1	0.599447	NaN	NaN	765	175.667	589.333	243.25	140.75	0.412755	0.801233	High Sequence Divergence Value (pS>=0.75)
CsDUF966_6.a	CsGy4G004500.2	0.714622	2.50879	0.284848	567	128.417	438.583	202.083	92.9167	0.460764	0.723556
CsDUF966_7.c	CsGy7G018050.2	0.00990324	0.00562011	1.76211	1011	223.25	787.75	7.75	1.25	0.00983815	0.0055991
CsDUF966_7.c	CsGy6G011990.1	0.813109	NaN	NaN	1065	241.5	823.5	408.75	183.25	0.496357	0.758799	High Sequence Divergence Value (pS>=0.75)
CsDUF966_7.c	CsGy1G022080.2	0.734214	NaN	NaN	1065	246.833	818.167	383.083	185.917	0.468222	0.753207	High Sequence Divergence Value (pS>=0.75)
CsDUF966_7.c	CsGy5G006810.1	0.745495	3.26713	0.228181	660	153.75	506.25	239.167	113.833	0.472428	0.740379
CsDUF966_Un2.c	CsGy4G004530.2	0.115335	0.215762	0.534547	390	90.6667	299.333	32	17	0.106904	0.1875
CsDUF966_Un2.c	CsGy4G004510.1	0.146107	0.249943	0.584561	225	51.75	173.25	23	11	0.132756	0.21256
CsDUF966_Un2.c	CsGy4G004490.1	0.146107	0.249943	0.584561	225	51.75	173.25	23	11	0.132756	0.21256
CsDUF966_Un2.c	CsGy4G004500.2	0.283469	0.568763	0.498396	435	100.333	334.667	79	40	0.236056	0.398671
CsDUF966_Un2.c	CsGy1G022080.2	0.606464	2.26872	0.267315	567	135	432	179.667	96.3333	0.415895	0.71358
CsDUF966_Un2.c	CsGy6G011990.1	0.647833	2.4115	0.268643	549	125.25	423.75	183.833	90.1667	0.433825	0.719894
CsDUF966_Un2.c	CsGy5G006810.1	0.599293	4.59875	0.130317	543	127.833	415.167	171.333	95.6667	0.412686	0.74837
CsDUF966_Un1.c	CsGy4G004530.2	0.115335	0.215762	0.534547	390	90.6667	299.333	32	17	0.106904	0.1875
CsDUF966_Un1.c	CsGy4G004510.1	0.146107	0.249943	0.584561	225	51.75	173.25	23	11	0.132756	0.21256
CsDUF966_Un1.c	CsGy4G004490.1	0.146107	0.249943	0.584561	225	51.75	173.25	23	11	0.132756	0.21256
CsDUF966_Un1.c	CsGy4G004500.2	0.283469	0.568763	0.498396	435	100.333	334.667	79	40	0.236056	0.398671
CsDUF966_Un1.c	CsGy1G022080.2	0.606464	2.26872	0.267315	567	135	432	179.667	96.3333	0.415895	0.71358
CsDUF966_Un1.c	CsGy6G011990.1	0.647833	2.4115	0.268643	549	125.25	423.75	183.833	90.1667	0.433825	0.719894
CsDUF966_Un1.c	CsGy5G006810.1	0.599293	4.59875	0.130317	543	127.833	415.167	171.333	95.6667	0.412686	0.74837
CsDUF966_Un3.c	CsGy4G004530.2	0.0527986	0.115469	0.457253	645	144.833	500.167	25.5	15.5	0.050983	0.10702
CsDUF966_Un3.c	CsGy4G004510.1	0.146107	0.249943	0.584561	225	51.75	173.25	23	11	0.132756	0.21256
CsDUF966_Un3.c	CsGy4G004490.1	0.146107	0.249943	0.584561	225	51.75	173.25	23	11	0.132756	0.21256
CsDUF966_Un3.c	CsGy4G004500.2	0.334652	0.67267	0.497498	507	115.583	391.417	105.667	51.3333	0.26996	0.444124
CsDUF966_Un3.c	CsGy1G022080.2	0.616814	3.37719	0.182641	810	188.083	621.917	261.5	139.5	0.420474	0.741693
CsDUF966_Un3.c	CsGy6G011990.1	0.640083	2.11871	0.30211	828	187.333	640.667	275.833	132.167	0.430541	0.705516
CsDUF966_Un3.c	CsGy5G006810.1	0.58374	3.25133	0.179539	663	152.667	510.333	207	113	0.405617	0.740175
CsDUF966_1.b	MELO3C020702.jh1.t1	0.0111141	0.0778821	0.142704	1308	310.917	997.083	11	23	0.0110322	0.0739748
CsDUF966_1.b	MELO3C026950.jh1.t2	0.490997	NaN	NaN	1212	282.417	929.583	334.917	236.083	0.360287	0.83594	High Sequence Divergence Value (pS>=0.75)
CsDUF966_1.b	MELO3C026950.jh1.t1	0.490997	NaN	NaN	1212	282.417	929.583	334.917	236.083	0.360287	0.83594	High Sequence Divergence Value (pS>=0.75)
CsDUF966_1.b	MELO3C023839.jh1.t1	0.544797	1.75313	0.310756	789	191	598	231.583	129.417	0.387263	0.677574
CsDUF966_1.b	MELO3C023498.jh1.t2	0.790166	2.47791	0.318883	1074	249.5	824.5	402.75	180.25	0.488478	0.722445
CsDUF966_1.b	MELO3C023498.jh1.t1	0.846063	2.40293	0.352097	1344	316.75	1027.25	521.083	227.917	0.50726	0.719547
CsDUF966_1.b	MELO3C017595.jh1.t1	0.506099	1.48056	0.341829	192	48	144	53	31	0.368056	0.645833
CsDUF966_4.c	MELO3C020702.jh1.t1	0.64045	NaN	NaN	783	178.167	604.833	260.5	145.5	0.430697	0.816651	High Sequence Divergence Value (pS>=0.75)
CsDUF966_4.c	MELO3C026950.jh1.t2	0.67905	2.51035	0.2705	804	180	624	278.75	130.25	0.446715	0.723611
CsDUF966_4.c	MELO3C026950.jh1.t1	0.67905	2.51035	0.2705	804	180	624	278.75	130.25	0.446715	0.723611
CsDUF966_4.c	MELO3C023839.jh1.t1	0.698669	2.25033	0.310474	507	118.333	388.667	176.667	84.3333	0.454545	0.712676
CsDUF966_5.b	MELO3C023839.jh1.t1	0.0542454	0.100421	0.540181	837	196.833	640.167	33.5	18.5	0.0523301	0.0939881
CsDUF966_5.b	MELO3C020702.jh1.t1	0.543898	2.63731	0.206232	777	186.083	590.917	228.583	135.417	0.386828	0.727721
CsDUF966_5.b	MELO3C026950.jh1.t1	0.59771	NaN	NaN	765	176.167	588.833	242.583	140.417	0.411973	0.797067	High Sequence Divergence Value (pS>=0.75)
CsDUF966_5.b	MELO3C026950.jh1.t2	0.59771	NaN	NaN	765	176.167	588.833	242.583	140.417	0.411973	0.797067	High Sequence Divergence Value (pS>=0.75)
CsDUF966_5.b	MELO3C023498.jh1.t2	0.754261	NaN	NaN	693	160.75	532.25	253.167	127.833	0.475654	0.795231	High Sequence Divergence Value (pS>=0.75)
CsDUF966_5.b	MELO3C023498.jh1.t1	0.783775	NaN	NaN	771	177.5	593.5	288.583	144.417	0.48624	0.813615	High Sequence Divergence Value (pS>=0.75)
CsDUF966_6.a	MELO3C026950.jh1.t1	0.0125789	0.0889932	0.141347	1560	357.5	1202.5	15	30	0.012474	0.0839161
CsDUF966_6.a	MELO3C026950.jh1.t2	0.0125789	0.0921494	0.136506	1560	357.5	1202.5	15	31	0.012474	0.0867133
CsDUF966_6.a	MELO3C020702.jh1.t1	0.495336	NaN	NaN	1191	275.917	915.083	331.75	231.25	0.362535	0.838115	High Sequence Divergence Value (pS>=0.75)
CsDUF966_6.a	MELO3C020702.jh1.t1	0.495336	NaN	NaN	1191	275.917	915.083	331.75	231.25	0.362535	0.838115	High Sequence Divergence Value (pS>=0.75)
CsDUF966_6.a	MELO3C023839.jh1.t1	0.623372	NaN	NaN	768	178.25	589.75	249.667	135.333	0.423343	0.759233	High Sequence Divergence Value (pS>=0.75)
CsDUF966_6.a	MELO3C023498.jh1.t2	0.872187	NaN	NaN	1140	264.917	875.083	451.167	200.833	0.51557	0.7581	High Sequence Divergence Value (pS>=0.75)
CsDUF966_6.a	MELO3C023498.jh1.t1	0.890301	NaN	NaN	1188	274.5	913.5	476.083	206.917	0.521164	0.753795	High Sequence Divergence Value (pS>=0.75)
CsDUF966_7.c	MELO3C023498.jh1.t2	0.0412552	0.174881	0.235904	1191	269.25	921.75	37	42	0.040141	0.155989
CsDUF966_7.c	MELO3C023498.jh1.t1	0.0666243	0.208741	0.319172	1191	270.75	920.25	58.6667	49.3333	0.0637508	0.18221
CsDUF966_7.c	MELO3C026950.jh1.t1	0.852854	3.80654	0.22405	1131	257.833	873.167	444.833	192.167	0.509448	0.745314
CsDUF966_7.c	MELO3C026950.jh1.t2	0.852854	3.80654	0.22405	1131	257.833	873.167	444.833	192.167	0.509448	0.745314
CsDUF966_7.c	MELO3C020702.jh1.t1	0.742141	NaN	NaN	1005	231.417	773.583	364.5	177.5	0.471184	0.767015	High Sequence Divergence Value (pS>=0.75)
Seq_1	Seq_2	Ka	Ks	Ka_Ks	EffectiveLen	AverageS-sites	AverageN-sites	cN	cS	pN	pS	Note
CsDUF966_7.c	MELO3C023839.jh1.t1	0.678826	2.63581	0.25754	660	150.25	509.75	227.667	109.333	0.446624	0.727676
CsDUF966_Un2.c	MELO3C017595.jh1.t1	0.0431774	0.209853	0.205751	216	49.1667	166.833	7	9	0.041958	0.183051
CsDUF966_Un2.c	MELO3C020702.jh1.t1	0.631111	1.88492	0.33482	591	140.25	450.75	192.333	96.6667	0.426696	0.689245
CsDUF966_Un2.c	MELO3C026950.jh1.t1	0.603931	2.87099	0.210357	561	126.417	434.583	180.25	92.75	0.414765	0.733685
CsDUF966_Un2.c	MELO3C026950.jh1.t2	0.603931	2.87099	0.210357	561	126.417	434.583	180.25	92.75	0.414765	0.733685
CsDUF966_Un2.c	MELO3C023839.jh1.t1	0.647281	NaN	NaN	564	134.833	429.167	186.083	104.917	0.433592	0.778121	High Sequence Divergence Value (pS>=0.75)
CsDUF966_Un2.c	MELO3C023498.jh1.t2	0.588431	NaN	NaN	435	98	337	137.417	77.5833	0.407765	0.791667	High Sequence Divergence Value (pS>=0.75)
CsDUF966_Un2.c	MELO3C023498.jh1.t1	0.583934	NaN	NaN	465	105.75	359.25	145.75	88.25	0.405706	0.834515	High Sequence Divergence Value (pS>=0.75)
CsDUF966_Un1.c	MELO3C017595.jh1.t1	0.0431774	0.209853	0.205751	216	49.1667	166.833	7	9	0.041958	0.183051
CsDUF966_Un1.c	MELO3C020702.jh1.t1	0.631111	1.88492	0.33482	591	140.25	450.75	192.333	96.6667	0.426696	0.689245
CsDUF966_Un1.c	MELO3C026950.jh1.t1	0.603931	2.87099	0.210357	561	126.417	434.583	180.25	92.75	0.414765	0.733685
CsDUF966_Un1.c	MELO3C026950.jh1.t2	0.603931	2.87099	0.210357	561	126.417	434.583	180.25	92.75	0.414765	0.733685
CsDUF966_Un1.c	MELO3C023839.jh1.t1	0.647281	NaN	NaN	564	134.833	429.167	186.083	104.917	0.433592	0.778121	High Sequence Divergence Value (pS>=0.75)
CsDUF966_Un1.c	MELO3C023498.jh1.t2	0.588431	NaN	NaN	435	98	337	137.417	77.5833	0.407765	0.791667	High Sequence Divergence Value (pS>=0.75)
CsDUF966_Un1.c	MELO3C023498.jh1.t1	0.583934	NaN	NaN	465	105.75	359.25	145.75	88.25	0.405706	0.834515	High Sequence Divergence Value (pS>=0.75)
CsDUF966_Un3.c	MELO3C017595.jh1.t1	0.0431774	0.209853	0.205751	216	49.1667	166.833	7	9	0.041958	0.183051
CsDUF966_Un3.c	MELO3C020702.jh1.t1	0.634607	2.23823	0.283531	834	193.333	640.667	274.333	137.667	0.4282	0.712069
CsDUF966_Un3.c	MELO3C026950.jh1.t1	0.634558	2.1758	0.291644	825	188	637	272.75	133.25	0.428179	0.708777
CsDUF966_Un3.c	MELO3C026950.jh1.t2	0.634558	2.1758	0.291644	825	188	637	272.75	133.25	0.428179	0.708777
CsDUF966_Un3.c	MELO3C023839.jh1.t1	0.627056	NaN	NaN	675	156.5	518.5	220.333	122.667	0.424944	0.783813	High Sequence Divergence Value (pS>=0.75)
CsDUF966_Un3.c	MELO3C023498.jh1.t2	0.607115	NaN	NaN	552	119.5	432.5	180	92	0.416185	0.769874	High Sequence Divergence Value (pS>=0.75)
CsDUF966_Un3.c	MELO3C023498.jh1.t1	0.60255	NaN	NaN	582	127.25	454.75	188.333	102.667	0.414147	0.806811	High Sequence Divergence Value (pS>=0.75)
CsDUF966_1.b	HG_GLEAN_10021970.1	0.0290665	0.307327	0.0945786	1131	271.667	859.333	24.5	68.5	0.0285105	0.252147
CsDUF966_1.b	HG_GLEAN_10001330.1	0.464903	NaN	NaN	1206	279.083	926.917	321.167	233.833	0.346489	0.837862	High Sequence Divergence Value (pS>=0.75)
CsDUF966_1.b	HG_GLEAN_10014917.1	0.473535	NaN	NaN	789	190.417	598.583	210.167	145.833	0.351107	0.765864	High Sequence Divergence Value (pS>=0.75)
CsDUF966_1.b	HG_GLEAN_10001920.1	0.667134	NaN	NaN	978	229.833	748.167	330.583	177.417	0.441858	0.771936	High Sequence Divergence Value (pS>=0.75)
CsDUF966_1.b	HG_GLEAN_10023183.1	0.82835	NaN	NaN	1077	248.917	828.083	415.25	194.75	0.501459	0.78239	High Sequence Divergence Value (pS>=0.75)
CsDUF966_4.c	HG_GLEAN_10001920.1	0.0805242	0.349656	0.230295	804	175.333	628.667	48	49	0.0763521	0.279468
CsDUF966_4.c	HG_GLEAN_10021970.1	0.611683	NaN	NaN	654	150.667	503.333	210.5	117.5	0.418212	0.779867	High Sequence Divergence Value (pS>=0.75)
CsDUF966_4.c	HG_GLEAN_10001330.1	0.670698	2.61263	0.256714	795	178.25	616.75	273.417	129.583	0.443318	0.726975
CsDUF966_4.c	HG_GLEAN_10014917.1	0.71596	3.45864	0.207007	519	123	396	182.667	91.3333	0.461279	0.742547
CsDUF966_5.b	HG_GLEAN_10014917.1	0.0846669	0.229852	0.368353	834	197	637	51	39	0.0800628	0.19797
CsDUF966_5.b	HG_GLEAN_10021970.1	0.54191	1.76137	0.307664	783	187.583	595.417	229.75	127.25	0.385864	0.678365
CsDUF966_5.b	HG_GLEAN_10001330.1	0.58224	NaN	NaN	762	176.917	585.083	236.917	139.083	0.404928	0.786152	High Sequence Divergence Value (pS>=0.75)
CsDUF966_5.b	HG_GLEAN_10001920.1	0.687708	3.30517	0.208071	693	161.75	531.25	239.167	119.833	0.450196	0.740855
CsDUF966_5.b	HG_GLEAN_10023183.1	0.597955	NaN	NaN	600	137.917	462.083	190.417	113.583	0.412083	0.823565	High Sequence Divergence Value (pS>=0.75)
CsDUF966_6.a	HG_GLEAN_10001330.1	0.0236673	0.154469	0.153217	1560	358.167	1201.83	28	50	0.0232977	0.1396
CsDUF966_6.a	HG_GLEAN_10021970.1	0.452114	NaN	NaN	1071	248.833	822.167	279.167	197.833	0.33955	0.795044	High Sequence Divergence Value (pS>=0.75)
CsDUF966_6.a	HG_GLEAN_10014917.1	0.525799	NaN	NaN	741	173.917	567.083	214.333	146.667	0.377957	0.843316	High Sequence Divergence Value (pS>=0.75)
CsDUF966_6.a	HG_GLEAN_10001920.1	0.648094	NaN	NaN	969	221	748	324.583	168.417	0.433935	0.762066	High Sequence Divergence Value (pS>=0.75)
CsDUF966_6.a	HG_GLEAN_10023183.1	0.813645	NaN	NaN	1158	267.333	890.667	442.25	214.75	0.496538	0.803304	High Sequence Divergence Value (pS>=0.75)
CsDUF966_7.c	HG_GLEAN_10023183.1	0.0924972	0.322851	0.286501	1167	264.917	902.083	78.5	69.5	0.0870208	0.262347
CsDUF966_7.c	HG_GLEAN_10001330.1	0.82784	2.01002	0.411856	1086	246.333	839.667	420.917	172.083	0.50129	0.698579
CsDUF966_7.c	HG_GLEAN_10014917.1	0.857662	NaN	NaN	690	159	531	271.333	120.667	0.510986	0.75891	High Sequence Divergence Value (pS>=0.75)
CsDUF966_7.c	HG_GLEAN_10021970.1	0.658146	2.91395	0.22586	867	202.833	664.167	291	149	0.438143	0.734593
CsDUF966_7.c	HG_GLEAN_10001920.1	0.842035	2.84512	0.295958	894	201.083	692.917	350.583	147.417	0.505953	0.733112
CsDUF966_Un2.c	HG_GLEAN_10001920.1	0.122096	0.504875	0.241835	528	119.75	408.25	46	44	0.112676	0.367432
CsDUF966_Un2.c	HG_GLEAN_10021970.1	0.596118	2.14626	0.277747	567	134.583	432.417	177.833	95.1667	0.411255	0.707121
CsDUF966_Un2.c	HG_GLEAN_10014917.1	0.561251	NaN	NaN	498	117.75	380.25	150.25	94.75	0.395135	0.804671	High Sequence Divergence Value (pS>=0.75)
CsDUF966_Un2.c	HG_GLEAN_10001330.1	0.579839	NaN	NaN	510	117.5	392.5	158.5	88.5	0.403822	0.753191	High Sequence Divergence Value (pS>=0.75)
CsDUF966_Un2.c	HG_GLEAN_10023183.1	0.703101	NaN	NaN	519	118.667	400.333	182.667	93.3333	0.456286	0.786517	High Sequence Divergence Value (pS>=0.75)
CsDUF966_Un1.c	HG_GLEAN_10001920.1	0.122096	0.504875	0.241835	528	119.75	408.25	46	44	0.112676	0.367432
CsDUF966_Un1.c	HG_GLEAN_10021970.1	0.596118	2.14626	0.277747	567	134.583	432.417	177.833	95.1667	0.411255	0.707121
CsDUF966_Un1.c	HG_GLEAN_10014917.1	0.561251	NaN	NaN	498	117.75	380.25	150.25	94.75	0.395135	0.804671	High Sequence Divergence Value (pS>=0.75)
CsDUF966_Un1.c	HG_GLEAN_10001330.1	0.579839	NaN	NaN	510	117.5	392.5	158.5	88.5	0.403822	0.753191	High Sequence Divergence Value (pS>=0.75)
CsDUF966_Un1.c	HG_GLEAN_10023183.1	0.703101	NaN	NaN	519	118.667	400.333	182.667	93.3333	0.456286	0.786517	High Sequence Divergence Value (pS>=0.75)
CsDUF966_Un3.c	HG_GLEAN_10001920.1	0.0980558	0.473483	0.207095	783	173.75	609.25	56	61	0.0919163	0.351079
CsDUF966_Un3.c	HG_GLEAN_10021970.1	0.614829	2.38454	0.25784	810	187.583	622.417	261.167	134.833	0.419601	0.718792
CsDUF966_Un3.c	HG_GLEAN_10014917.1	0.692161	NaN	NaN	639	150.583	488.417	220.75	114.25	0.451971	0.758716	High Sequence Divergence Value (pS>=0.75)
CsDUF966_Un3.c	HG_GLEAN_10001330.1	0.640457	1.94586	0.329138	819	187.083	631.917	272.167	129.833	0.4307	0.693987
CsDUF966_Un3.c	HG_GLEAN_10023183.1	0.78366	NaN	NaN	708	158.5	549.5	267.167	119.833	0.4862	0.756046	High Sequence Divergence Value (pS>=0.75)
CsDUF966_1.b	IVF0025072.1	0.0101003	0.0777943	0.129834	1308	311.25	996.75	10	23	0.0100326	0.0738956
CsDUF966_1.b	IVF0009627.2	0.49374	NaN	NaN	1185	276.583	908.417	328.583	226.417	0.36171	0.81862	High Sequence Divergence Value (pS>=0.75)
CsDUF966_1.b	IVF0004294.2	0.507412	1.87356	0.270828	708	171.917	536.083	197.667	118.333	0.368724	0.688318
CsDUF966_1.b	IVF0015776.1	0.806795	1.95526	0.412627	1086	250.833	835.167	412.75	174.25	0.494213	0.694684
CsDUF966_4.c	IVF0025072.1	0.64045	NaN	NaN	783	178.167	604.833	260.5	145.5	0.430697	0.816651	High Sequence Divergence Value (pS>=0.75)
CsDUF966_4.c	IVF0009627.2	0.718229	NaN	NaN	810	182.5	627.5	290	140	0.462151	0.767123	High Sequence Divergence Value (pS>=0.75)
CsDUF966_4.c	IVF0004294.2	0.689955	2.50791	0.275111	510	117.25	392.75	177.167	84.8333	0.451093	0.723525
CsDUF966_5.b	IVF0004294.2	0.0490992	0.101122	0.485545	732	174.417	557.583	26.5	16.5	0.0475265	0.0946011
CsDUF966_5.b	IVF0025072.1	0.54202	2.53991	0.213401	777	186.417	590.583	227.917	135.083	0.385918	0.724631
CsDUF966_5.b	IVF0009627.2	0.59771	NaN	NaN	765	176.167	588.833	242.583	140.417	0.411973	0.797067	High Sequence Divergence Value (pS>=0.75)
CsDUF966_5.b	IVF0015776.1	0.790069	NaN	NaN	735	168.917	566.083	276.5	132.5	0.488444	0.78441	High Sequence Divergence Value (pS>=0.75)
CsDUF966_6.a	IVF0009627.2	0.0115858	0.0916205	0.126455	1467	336.25	1130.75	13	29	0.0114968	0.0862454
CsDUF966_6.a	IVF0025072.1	0.495592	NaN	NaN	1191	276.25	914.75	331.75	229.25	0.362667	0.829864	High Sequence Divergence Value (pS>=0.75)
CsDUF966_6.a	IVF0025072.1	0.495592	NaN	NaN	1191	276.25	914.75	331.75	229.25	0.362667	0.829864	High Sequence Divergence Value (pS>=0.75)
CsDUF966_6.a	IVF0004294.2	0.610004	3.61286	0.168842	714	168.25	545.75	227.833	125.167	0.417468	0.743933
CsDUF966_6.a	IVF0015776.1	0.866305	NaN	NaN	1167	268.333	898.667	461.667	206.333	0.513724	0.768944	High Sequence Divergence Value (pS>=0.75)
CsDUF966_7.c	IVF0015776.1	0.0424339	0.179084	0.236949	1191	269.917	921.083	38	43	0.0412558	0.159308
CsDUF966_7.c	IVF0009627.2	0.844479	NaN	NaN	1128	257.25	870.75	441.25	198.75	0.506747	0.772595	High Sequence Divergence Value (pS>=0.75)
CsDUF966_7.c	IVF0025072.1	0.740948	NaN	NaN	1005	231.75	773.25	364	178	0.47074	0.768069	High Sequence Divergence Value (pS>=0.75)
CsDUF966_7.c	IVF0004294.2	0.659346	2.52836	0.260781	633	144.75	488.25	214.167	104.833	0.438641	0.724237
CsDUF966_Un2.c	IVF0025072.1	0.626706	1.86501	0.336033	591	140.583	450.417	191.333	96.6667	0.424792	0.687611
CsDUF966_Un2.c	IVF0009627.2	0.587792	NaN	NaN	549	125.25	423.75	172.667	94.3333	0.407473	0.75316	High Sequence Divergence Value (pS>=0.75)
CsDUF966_Un2.c	IVF0004294.2	0.629873	NaN	NaN	510	124.583	385.417	164.25	94.75	0.426162	0.760535	High Sequence Divergence Value (pS>=0.75)
CsDUF966_Un2.c	IVF0015776.1	0.623382	NaN	NaN	459	103.5	355.5	150.5	80.5	0.423347	0.777778	High Sequence Divergence Value (pS>=0.75)
CsDUF966_Un1.c	IVF0025072.1	0.626706	1.86501	0.336033	591	140.583	450.417	191.333	96.6667	0.424792	0.687611
CsDUF966_Un1.c	IVF0009627.2	0.587792	NaN	NaN	549	125.25	423.75	172.667	94.3333	0.407473	0.75316	High Sequence Divergence Value (pS>=0.75)
CsDUF966_Un1.c	IVF0004294.2	0.629873	NaN	NaN	510	124.583	385.417	164.25	94.75	0.426162	0.760535	High Sequence Divergence Value (pS>=0.75)
CsDUF966_Un1.c	IVF0015776.1	0.623382	NaN	NaN	459	103.5	355.5	150.5	80.5	0.423347	0.777778	High Sequence Divergence Value (pS>=0.75)
CsDUF966_Un3.c	IVF0025072.1	0.631493	2.21438	0.285179	834	193.667	640.333	273.333	137.667	0.426861	0.710843
CsDUF966_Un3.c	IVF0009627.2	0.626833	2.49226	0.251512	813	186.5	626.5	266.167	134.833	0.424847	0.722967
CsDUF966_Un3.c	IVF0004294.2	0.616406	NaN	NaN	621	146.333	474.667	199.5	112.5	0.420295	0.768793	High Sequence Divergence Value (pS>=0.75)
CsDUF966_Un3.c	IVF0015776.1	0.639611	NaN	NaN	576	125	451	194.083	93.9167	0.43034	0.751333	High Sequence Divergence Value (pS>=0.75)
CsDUF966_1.b	Maker00005832.1	0.0661673	0.698483	0.09473	1305	310.25	994.75	63	141	0.0633325	0.454472
CsDUF966_1.b	Maker00009663.1	0.451045	1.83967	0.245178	789	192.083	596.917	202.333	131.667	0.338964	0.685466
CsDUF966_1.b	Maker00029872.1	0.643082	NaN	NaN	1092	262.75	829.25	358.083	201.917	0.431816	0.768474	High Sequence Divergence Value (pS>=0.75)
CsDUF966_1.b	Maker00016093.1	0.1706	0.771262	0.221196	402	96.1667	305.833	46.6667	46.3333	0.152589	0.481802
CsDUF966_1.b	Maker00014807.1	0.815785	4.2381	0.192488	882	197.583	684.417	340.333	147.667	0.49726	0.747364
CsDUF966_4.c	Maker00029872.1	0.142543	0.492441	0.289463	831	186.5	644.5	83.6667	67.3333	0.129816	0.361037
CsDUF966_4.c	Maker00005832.1	0.628156	NaN	NaN	756	170.5	585.5	249.083	136.917	0.42542	0.80303	High Sequence Divergence Value (pS>=0.75)
CsDUF966_4.c	Maker00009663.1	0.590929	NaN	NaN	423	101	322	131.667	78.3333	0.408903	0.775578	High Sequence Divergence Value (pS>=0.75)
CsDUF966_5.b	Maker00009663.1	0.100551	0.310014	0.324344	825	196.25	628.75	59.1667	49.8333	0.0941021	0.253928
CsDUF966_5.b	Maker00005832.1	0.575225	2.84957	0.201864	777	183.667	593.333	238.333	134.667	0.401685	0.733212
CsDUF966_5.b	Maker00029872.1	0.755897	1.87019	0.404182	771	183.25	587.75	279.917	126.083	0.476251	0.68804
CsDUF966_5.b	Maker00014807.1	0.755527	NaN	NaN	546	118.583	427.417	203.5	94.5	0.476116	0.796908	High Sequence Divergence Value (pS>=0.75)
CsDUF966_6.a	Maker00005832.1	0.473316	NaN	NaN	1230	287.667	942.333	330.75	234.25	0.35099	0.814311	High Sequence Divergence Value (pS>=0.75)
CsDUF966_6.a	Maker00009663.1	0.537306	NaN	NaN	768	180.833	587.167	225.25	145.75	0.383622	0.805991	High Sequence Divergence Value (pS>=0.75)
CsDUF966_6.a	Maker00029872.1	0.636864	NaN	NaN	1041	241	800	343.333	188.667	0.429167	0.782849	High Sequence Divergence Value (pS>=0.75)
CsDUF966_6.a	Maker00014807.1	0.917594	NaN	NaN	906	204.5	701.5	371.333	162.667	0.529342	0.795436	High Sequence Divergence Value (pS>=0.75)
CsDUF966_7.c	Maker00014807.1	0.120616	0.552305	0.218387	852	186.333	665.667	74.1667	72.8333	0.111417	0.390877
CsDUF966_7.c	Maker00009663.1	0.717942	NaN	NaN	735	174.083	560.917	259.167	134.833	0.462041	0.774533	High Sequence Divergence Value (pS>=0.75)
CsDUF966_7.c	Maker00005832.1	0.815726	NaN	NaN	1077	246.583	830.417	412.917	191.083	0.49724	0.774924	High Sequence Divergence Value (pS>=0.75)
CsDUF966_7.c	Maker00029872.1	0.795082	NaN	NaN	885	201.417	683.583	335.083	168.917	0.490187	0.838643	High Sequence Divergence Value (pS>=0.75)
CsDUF966_Un2.c	Maker00029872.1	0.213803	0.664268	0.321863	591	137.667	453.333	84.3333	60.6667	0.186029	0.440678
CsDUF966_Un2.c	Maker00005832.1	0.567159	2.66779	0.212595	555	130.5	424.5	168.917	95.0833	0.397919	0.728608
CsDUF966_Un2.c	Maker00009663.1	0.606628	NaN	NaN	522	124.333	397.667	165.417	94.5833	0.415968	0.760724	High Sequence Divergence Value (pS>=0.75)
CsDUF966_Un1.c	Maker00029872.1	0.213803	0.664268	0.321863	591	137.667	453.333	84.3333	60.6667	0.186029	0.440678
CsDUF966_Un1.c	Maker00005832.1	0.567159	2.66779	0.212595	555	130.5	424.5	168.917	95.0833	0.397919	0.728608
CsDUF966_Un1.c	Maker00009663.1	0.606628	NaN	NaN	522	124.333	397.667	165.417	94.5833	0.415968	0.760724	High Sequence Divergence Value (pS>=0.75)
CsDUF966_Un3.c	Maker00029872.1	0.173222	0.565681	0.306219	843	192.167	650.833	100.667	76.3333	0.154673	0.397225
CsDUF966_Un3.c	Maker00005832.1	0.594312	4.62294	0.128557	798	184.833	613.167	251.667	138.333	0.410438	0.748422
CsDUF966_Un3.c	Maker00009663.1	0.610849	NaN	NaN	624	145.75	478.25	199.833	111.167	0.417843	0.762722	High Sequence Divergence Value (pS>=0.75)
CsDUF966_1.b	evm.model.chr3.1301	0.101487	1.09129	0.0929978	1278	303.5	974.5	92.5	174.5	0.0949205	0.574959
CsDUF966_1.b	evm.model.chr2.308	0.467979	NaN	NaN	1203	281.917	921.083	320.667	233.333	0.348141	0.827668	High Sequence Divergence Value (pS>=0.75)
CsDUF966_1.b	evm.model.chr9.3407	0.500898	NaN	NaN	786	192.583	593.417	216.833	145.167	0.365398	0.753786	High Sequence Divergence Value (pS>=0.75)
CsDUF966_1.b	evm.model.chr10.661	0.727751	NaN	NaN	1065	254	811	377.75	207.25	0.465783	0.815945	High Sequence Divergence Value (pS>=0.75)
CsDUF966_1.b	evm.model.chr9.477	0.861597	3.10251	0.27771	1095	257.333	837.667	429.083	189.917	0.512236	0.738018
CsDUF966_4.c	evm.model.chr10.661	0.220046	0.787445	0.279443	852	190.417	661.583	126.167	92.8333	0.190704	0.487527
CsDUF966_4.c	evm.model.chr3.1301	0.683475	NaN	NaN	783	177.833	605.167	271.417	140.583	0.448499	0.790534	High Sequence Divergence Value (pS>=0.75)
CsDUF966_4.c	evm.model.chr2.308	0.675839	2.7248	0.248033	789	177.583	611.417	272.333	129.667	0.445414	0.730174
CsDUF966_5.b	evm.model.chr9.3407	0.161667	0.480071	0.336757	828	198.833	629.167	91.5	70.5	0.14543	0.354568
CsDUF966_5.b	evm.model.chr3.1301	0.580792	2.10574	0.275813	783	184.583	598.417	241.917	130.083	0.404261	0.70474
CsDUF966_5.b	evm.model.chr2.308	0.60228	NaN	NaN	771	179.25	591.75	245	144	0.414026	0.803347	High Sequence Divergence Value (pS>=0.75)
CsDUF966_5.b	evm.model.chr10.661	0.668391	2.14879	0.311055	639	156	483	213.667	110.333	0.442374	0.707265
CsDUF966_5.b	evm.model.chr9.477	0.6754	NaN	NaN	672	156.917	515.083	229.333	124.667	0.445235	0.794477	High Sequence Divergence Value (pS>=0.75)
CsDUF966_6.a	evm.model.chr2.308	0.0380153	0.354243	0.107314	1560	359.5	1200.5	44.5	101.5	0.0370679	0.282337
CsDUF966_6.a	evm.model.chr3.1301	0.442205	NaN	NaN	1197	280.583	916.417	306.167	229.833	0.334091	0.819127	High Sequence Divergence Value (pS>=0.75)
CsDUF966_6.a	evm.model.chr3.1301	0.442205	NaN	NaN	1197	280.583	916.417	306.167	229.833	0.334091	0.819127	High Sequence Divergence Value (pS>=0.75)
CsDUF966_6.a	evm.model.chr10.661	0.692253	NaN	NaN	1095	256.333	838.667	379.083	196.917	0.452007	0.768205	High Sequence Divergence Value (pS>=0.75)
CsDUF966_6.a	evm.model.chr9.3407	0.605499	3.50553	0.172727	774	184.5	589.5	244.917	137.083	0.415465	0.742999
CsDUF966_6.a	evm.model.chr9.477	0.787315	NaN	NaN	1131	262.25	868.75	423.5	201.5	0.487482	0.768351	High Sequence Divergence Value (pS>=0.75)
CsDUF966_7.c	evm.model.chr9.477	0.1387	0.668673	0.207426	1131	255.75	875.25	110.833	113.167	0.12663	0.442489
CsDUF966_7.c	evm.model.chr3.1301	0.820614	NaN	NaN	1071	250.833	820.167	409.167	196.833	0.498882	0.784718	High Sequence Divergence Value (pS>=0.75)
CsDUF966_7.c	evm.model.chr2.308	0.830851	3.3625	0.247093	1089	250.833	838.167	421	186	0.502287	0.741528
CsDUF966_7.c	evm.model.chr9.3407	0.782308	4.25499	0.183856	687	161.667	525.333	255.167	120.833	0.485723	0.747423
CsDUF966_7.c	evm.model.chr10.661	0.851482	NaN	NaN	1020	233.667	786.333	400.25	186.75	0.509008	0.799215	High Sequence Divergence Value (pS>=0.75)
CsDUF966_Un2.c	evm.model.chr10.661	0.239127	0.874683	0.273387	522	122.333	399.667	81.8333	63.1667	0.204754	0.516349
CsDUF966_Un2.c	evm.model.chr3.1301	0.624605	NaN	NaN	564	132.667	431.333	182.833	104.167	0.423879	0.785176	High Sequence Divergence Value (pS>=0.75)
CsDUF966_Un2.c	evm.model.chr2.308	0.581674	2.79646	0.208004	519	119.083	399.917	161.833	87.1667	0.404668	0.73198
CsDUF966_Un2.c	evm.model.chr9.3407	0.638498	2.24822	0.284001	546	131.917	414.083	178	94	0.429865	0.712571
CsDUF966_Un2.c	evm.model.chr9.477	0.664494	NaN	NaN	468	105	363	160	79	0.440771	0.752381	High Sequence Divergence Value (pS>=0.75)
CsDUF966_Un1.c	evm.model.chr10.661	0.239127	0.874683	0.273387	522	122.333	399.667	81.8333	63.1667	0.204754	0.516349
CsDUF966_Un1.c	evm.model.chr3.1301	0.624605	NaN	NaN	564	132.667	431.333	182.833	104.167	0.423879	0.785176	High Sequence Divergence Value (pS>=0.75)
CsDUF966_Un1.c	evm.model.chr2.308	0.581674	2.79646	0.208004	519	119.083	399.917	161.833	87.1667	0.404668	0.73198
CsDUF966_Un1.c	evm.model.chr9.3407	0.638498	2.24822	0.284001	546	131.917	414.083	178	94	0.429865	0.712571
CsDUF966_Un1.c	evm.model.chr9.477	0.664494	NaN	NaN	468	105	363	160	79	0.440771	0.752381	High Sequence Divergence Value (pS>=0.75)
CsDUF966_Un3.c	evm.model.chr10.661	0.216142	0.890008	0.242854	783	179.917	603.083	113.25	93.75	0.187785	0.521075
CsDUF966_Un3.c	evm.model.chr10.661	0.216142	0.890008	0.242854	783	179.917	603.083	113.25	93.75	0.187785	0.521075
CsDUF966_Un3.c	evm.model.chr3.1301	0.650163	3.49047	0.186268	813	186.667	626.333	272.333	138.667	0.434806	0.742857
CsDUF966_Un3.c	evm.model.chr2.308	0.639922	2.01422	0.317702	810	183.75	626.25	269.583	128.417	0.430472	0.698866
CsDUF966_Un3.c	evm.model.chr9.3407	0.684078	2.14925	0.318287	663	156.583	506.417	227.25	110.75	0.448741	0.707291
CsDUF966_Un3.c	evm.model.chr9.477	0.715624	NaN	NaN	657	145.417	511.583	235.917	113.083	0.46115	0.77765	High Sequence Divergence Value (pS>=0.75)
CsDUF966_1.b	Lcy10g002350.1	0.0661673	0.690347	0.0958464	1305	310.25	994.75	63	140	0.0633325	0.451249
CsDUF966_1.b	Lcy07g016870.1	0.48475	NaN	NaN	1209	281.667	927.333	331.083	226.917	0.357027	0.805621	High Sequence Divergence Value (pS>=0.75)
CsDUF966_1.b	Lcy13g008620.1	0.451045	1.83967	0.245178	789	192.083	596.917	202.333	131.667	0.338964	0.685466
CsDUF966_1.b	Lcy11g009700.1	0.643082	NaN	NaN	1092	262.75	829.25	358.083	201.917	0.431816	0.768474	High Sequence Divergence Value (pS>=0.75)
CsDUF966_1.b	Lcy11g017690.1	0.15903	0.778272	0.204337	423	100.833	322.167	46.1667	48.8333	0.143301	0.484298
CsDUF966_1.b	Lcy05g003830.1	0.802063	NaN	NaN	1059	243.25	815.75	401.833	186.167	0.492594	0.765331	High Sequence Divergence Value (pS>=0.75)
CsDUF966_4.c	Lcy11g009700.1	0.142543	0.492441	0.289463	831	186.5	644.5	83.6667	67.3333	0.129816	0.361037
CsDUF966_4.c	Lcy10g002350.1	0.628156	NaN	NaN	756	170.5	585.5	249.083	137.917	0.42542	0.808895	High Sequence Divergence Value (pS>=0.75)
CsDUF966_4.c	Lcy07g016870.1	0.676437	3.24164	0.208672	789	177.917	611.083	272.333	131.667	0.445657	0.740047
CsDUF966_4.c	Lcy13g008620.1	0.590929	NaN	NaN	423	101	322	131.667	78.3333	0.408903	0.775578	High Sequence Divergence Value (pS>=0.75)
CsDUF966_5.b	Lcy13g008620.1	0.100551	0.310014	0.324344	825	196.25	628.75	59.1667	49.8333	0.0941021	0.253928
CsDUF966_5.b	Lcy10g002350.1	0.575225	3.1436	0.182983	777	183.667	593.333	238.333	135.667	0.401685	0.738657
CsDUF966_5.b	Lcy07g016870.1	0.577479	NaN	NaN	762	176	586	236	138	0.40273	0.784091	High Sequence Divergence Value (pS>=0.75)
CsDUF966_5.b	Lcy11g009700.1	0.755897	1.87019	0.404182	771	183.25	587.75	279.917	126.083	0.476251	0.68804
CsDUF966_5.b	Lcy05g003830.1	0.794431	NaN	NaN	690	154.583	535.417	262.333	121.667	0.489961	0.787062	High Sequence Divergence Value (pS>=0.75)
CsDUF966_6.a	Lcy07g016870.1	0.0322722	0.303049	0.106492	1560	357	1203	38	89	0.0315877	0.2493
CsDUF966_6.a	Lcy10g002350.1	0.473316	NaN	NaN	1230	287.667	942.333	330.75	233.25	0.35099	0.810834	High Sequence Divergence Value (pS>=0.75)
CsDUF966_6.a	Lcy13g008620.1	0.537306	NaN	NaN	768	180.833	587.167	225.25	145.75	0.383622	0.805991	High Sequence Divergence Value (pS>=0.75)
CsDUF966_6.a	Lcy11g009700.1	0.636864	NaN	NaN	1041	241	800	343.333	188.667	0.429167	0.782849	High Sequence Divergence Value (pS>=0.75)
CsDUF966_6.a	Lcy05g003830.1	0.862542	NaN	NaN	1170	269.25	900.75	461.667	212.333	0.512536	0.78861	High Sequence Divergence Value (pS>=0.75)
CsDUF966_7.c	Lcy05g003830.1	0.111251	0.498287	0.223266	1134	252.25	881.75	91.1667	91.8333	0.103393	0.364057
CsDUF966_7.c	Lcy13g008620.1	0.717942	NaN	NaN	735	174.083	560.917	259.167	134.833	0.462041	0.774533	High Sequence Divergence Value (pS>=0.75)
CsDUF966_7.c	Lcy10g002350.1	0.815726	NaN	NaN	1077	246.583	830.417	412.917	190.083	0.49724	0.770869	High Sequence Divergence Value (pS>=0.75)
CsDUF966_7.c	Lcy07g016870.1	0.821532	2.41636	0.339988	999	227.75	771.25	385	164	0.49919	0.720088
CsDUF966_7.c	Lcy11g009700.1	0.795082	NaN	NaN	885	201.417	683.583	335.083	168.917	0.490187	0.838643	High Sequence Divergence Value (pS>=0.75)
CsDUF966_Un2.c	Lcy11g009700.1	0.213803	0.664268	0.321863	591	137.667	453.333	84.3333	60.6667	0.186029	0.440678
CsDUF966_Un2.c	Lcy10g002350.1	0.567159	3.00041	0.189027	555	130.5	424.5	168.917	96.0833	0.397919	0.736271
CsDUF966_Un2.c	Lcy13g008620.1	0.606628	NaN	NaN	522	124.333	397.667	165.417	94.5833	0.415968	0.760724	High Sequence Divergence Value (pS>=0.75)
CsDUF966_Un2.c	Lcy07g016870.1	0.61848	NaN	NaN	522	119.583	402.417	169.5	90.5	0.421205	0.756794	High Sequence Divergence Value (pS>=0.75)
CsDUF966_Un2.c	Lcy05g003830.1	0.73822	NaN	NaN	513	116.667	396.333	186.167	89.8333	0.469722	0.77	High Sequence Divergence Value (pS>=0.75)
CsDUF966_Un1.c	Lcy11g009700.1	0.213803	0.664268	0.321863	591	137.667	453.333	84.3333	60.6667	0.186029	0.440678
CsDUF966_Un1.c	Lcy10g002350.1	0.567159	3.00041	0.189027	555	130.5	424.5	168.917	96.0833	0.397919	0.736271
CsDUF966_Un1.c	Lcy13g008620.1	0.606628	NaN	NaN	522	124.333	397.667	165.417	94.5833	0.415968	0.760724	High Sequence Divergence Value (pS>=0.75)
CsDUF966_Un1.c	Lcy07g016870.1	0.61848	NaN	NaN	522	119.583	402.417	169.5	90.5	0.421205	0.756794	High Sequence Divergence Value (pS>=0.75)
CsDUF966_Un1.c	Lcy05g003830.1	0.73822	NaN	NaN	513	116.667	396.333	186.167	89.8333	0.469722	0.77	High Sequence Divergence Value (pS>=0.75)
CsDUF966_Un3.c	Lcy11g009700.1	0.173222	0.565681	0.306219	843	192.167	650.833	100.667	76.3333	0.154673	0.397225
CsDUF966_Un3.c	Lcy10g002350.1	0.594312	NaN	NaN	798	184.833	613.167	251.667	139.333	0.410438	0.753832	High Sequence Divergence Value (pS>=0.75)
CsDUF966_Un3.c	Lcy13g008620.1	0.610849	NaN	NaN	624	145.75	478.25	199.833	111.167	0.417843	0.762722	High Sequence Divergence Value (pS>=0.75)
CsDUF966_Un3.c	Lcy07g016870.1	0.637196	2.64276	0.24111	816	186.5	629.5	270.25	135.75	0.429309	0.727882
CsDUF966_Un3.c	Lcy05g003830.1	0.695747	NaN	NaN	582	128.75	453.25	205.5	108.5	0.453392	0.842718	High Sequence Divergence Value (pS>=0.75)
CsDUF966_1.b	Pay0006018.1	0.0111197	0.0777504	0.143018	1308	311.417	996.583	11	23	0.0110377	0.073856
CsDUF966_1.b	Pay0016385.1	0.492974	NaN	NaN	1212	282.75	929.25	335.75	237.25	0.361313	0.83908	High Sequence Divergence Value (pS>=0.75)
CsDUF966_1.b	Pay0007959.1	0.544797	1.75313	0.310756	789	191	598	231.583	129.417	0.387263	0.677574
CsDUF966_1.b	Pay0003032.1	0.815768	2.41872	0.337272	1170	274.583	895.417	445.25	197.75	0.497255	0.720182
CsDUF966_4.c	Pay0006018.1	0.640729	NaN	NaN	783	178.333	604.667	260.5	145.5	0.430816	0.815888	High Sequence Divergence Value (pS>=0.75)
CsDUF966_4.c	Pay0016385.1	0.668064	3.05212	0.218885	792	178.833	613.167	271.167	131.833	0.44224	0.737185
CsDUF966_4.c	Pay0007959.1	0.698669	2.25033	0.310474	507	118.333	388.667	176.667	84.3333	0.454545	0.712676
CsDUF966_5.b	Pay0007959.1	0.0542454	0.100421	0.540181	837	196.833	640.167	33.5	18.5	0.0523301	0.0939881
CsDUF966_5.b	Pay0006018.1	0.540859	2.59473	0.208445	777	186.417	590.583	227.583	135.417	0.385353	0.726419
CsDUF966_5.b	Pay0016385.1	0.59771	NaN	NaN	765	176.167	588.833	242.583	140.417	0.411973	0.797067	High Sequence Divergence Value (pS>=0.75)
CsDUF966_5.b	Pay0003032.1	0.743998	NaN	NaN	735	170.583	564.417	266.333	133.667	0.471874	0.783586	High Sequence Divergence Value (pS>=0.75)
CsDUF966_6.a	Pay0016385.1	0.0134326	0.0951298	0.141203	1560	358.167	1201.83	16	32	0.013313	0.0893439
CsDUF966_6.a	Pay0006018.1	0.49942	NaN	NaN	1191	277.083	913.917	333.25	229.75	0.364639	0.829173	High Sequence Divergence Value (pS>=0.75)
CsDUF966_6.a	Pay0006018.1	0.49942	NaN	NaN	1191	277.083	913.917	333.25	229.75	0.364639	0.829173	High Sequence Divergence Value (pS>=0.75)
CsDUF966_6.a	Pay0007959.1	0.623372	NaN	NaN	768	178.25	589.75	249.667	135.333	0.423343	0.759233	High Sequence Divergence Value (pS>=0.75)
CsDUF966_6.a	Pay0003032.1	0.867783	NaN	NaN	1125	261.667	863.333	443.917	198.083	0.514189	0.757006	High Sequence Divergence Value (pS>=0.75)
CsDUF966_7.c	Pay0003032.1	0.0538553	0.196938	0.273463	1170	265.583	904.417	47	46	0.0519672	0.173204
CsDUF966_7.c	Pay0016385.1	0.83697	NaN	NaN	1131	258.833	872.167	439.833	197.167	0.5043	0.761751	High Sequence Divergence Value (pS>=0.75)
CsDUF966_7.c	Pay0006018.1	0.776303	3.83765	0.202286	1056	245.583	810.417	391.917	183.083	0.483599	0.745504
CsDUF966_7.c	Pay0007959.1	0.678826	2.63581	0.25754	660	150.25	509.75	227.667	109.333	0.446624	0.727676
Seq_1	Seq_2	Ka	Ks	Ka_Ks	EffectiveLen	AverageS-sites	AverageN-sites	cN	cS	pN	pS	Note
CsDUF966_Un2.c	Pay0006018.1	0.626706	1.86501	0.336033	591	140.583	450.417	191.333	96.6667	0.424792	0.687611
CsDUF966_Un2.c	Pay0016385.1	0.587792	NaN	NaN	549	125.25	423.75	172.667	94.3333	0.407473	0.75316	High Sequence Divergence Value (pS>=0.75)
CsDUF966_Un2.c	Pay0007959.1	0.647281	NaN	NaN	564	134.833	429.167	186.083	104.917	0.433592	0.778121	High Sequence Divergence Value (pS>=0.75)
CsDUF966_Un2.c	Pay0003032.1	0.557941	NaN	NaN	420	96.25	323.75	127.417	73.5833	0.393565	0.764502	High Sequence Divergence Value (pS>=0.75)
CsDUF966_Un1.c	Pay0006018.1	0.626706	1.86501	0.336033	591	140.583	450.417	191.333	96.6667	0.424792	0.687611
CsDUF966_Un1.c	Pay0016385.1	0.587792	NaN	NaN	549	125.25	423.75	172.667	94.3333	0.407473	0.75316	High Sequence Divergence Value (pS>=0.75)
CsDUF966_Un1.c	Pay0007959.1	0.647281	NaN	NaN	564	134.833	429.167	186.083	104.917	0.433592	0.778121	High Sequence Divergence Value (pS>=0.75)
CsDUF966_Un1.c	Pay0003032.1	0.557941	NaN	NaN	420	96.25	323.75	127.417	73.5833	0.393565	0.764502	High Sequence Divergence Value (pS>=0.75)
CsDUF966_Un3.c	Pay0006018.1	0.631493	2.21438	0.285179	834	193.667	640.333	273.333	137.667	0.426861	0.710843
CsDUF966_Un3.c	Pay0016385.1	0.623419	2.47456	0.251931	813	186.667	626.333	265.167	134.833	0.423363	0.722321
CsDUF966_Un3.c	Pay0007959.1	0.627056	NaN	NaN	675	156.5	518.5	220.333	122.667	0.424944	0.783813	High Sequence Divergence Value (pS>=0.75)
CsDUF966_Un3.c	Pay0003032.1	0.583454	4.23302	0.137834	537	117.75	419.25	170	88	0.405486	0.747346
CsDUF966_1.b	CSPI01G22500.1	0.00198857	0.00964902	0.20609	1320	312.917	1007.08	2	3	0.00198593	0.00958722
CsDUF966_1.b	CSPI06G11890.1	0.504885	NaN	NaN	1203	280.167	922.833	339.083	232.917	0.367437	0.83135	High Sequence Divergence Value (pS>=0.75)
CsDUF966_1.b	CSPI05G09490.1	0.547217	2.81362	0.194488	786	188.083	597.917	232.25	137.75	0.388432	0.732388
CsDUF966_1.b	CSPI04G04590.1	0.708129	NaN	NaN	801	183.25	617.75	283.083	146.917	0.458249	0.801728	High Sequence Divergence Value (pS>=0.75)
CsDUF966_1.b	CSPI07G19760.1	0.468438	1.24534	0.376154	189	46.9167	142.083	49.5	28.5	0.348387	0.60746
CsDUF966_4.c	CSPI04G04590.1	0.0227177	0.0252236	0.900653	873	191.5	681.5	15.25	4.75	0.0223771	0.0248042
CsDUF966_4.c	CSPI01G22500.1	0.641891	NaN	NaN	777	177.083	599.917	258.75	144.25	0.43131	0.814588	High Sequence Divergence Value (pS>=0.75)
CsDUF966_4.c	CSPI06G11890.1	0.684088	2.22712	0.307163	804	179.667	624.333	280.167	127.833	0.448745	0.711503
CsDUF966_4.c	CSPI05G09490.1	0.706977	1.78985	0.394993	507	116	391	179	79	0.457801	0.681034
CsDUF966_5.b	CSPI05G09490.1	0.00156087	0.0154911	0.10076	837	195.667	641.333	1	3	0.00155925	0.0153322
CsDUF966_5.b	CSPI01G22500.1	0.533706	2.45791	0.217138	777	186.25	590.75	225.583	134.417	0.381859	0.7217
CsDUF966_5.b	CSPI06G11890.1	0.546623	NaN	NaN	753	173.75	579.25	224.833	138.167	0.388146	0.795204	High Sequence Divergence Value (pS>=0.75)
CsDUF966_6.a	CSPI06G11890.1	0.00249844	0.014128	0.176843	1560	357.25	1202.75	3	5	0.00249428	0.0139958
CsDUF966_6.a	CSPI01G22500.1	0.507172	NaN	NaN	1203	279.917	923.083	340.25	231.75	0.368602	0.827925	High Sequence Divergence Value (pS>=0.75)
CsDUF966_6.a	CSPI05G09490.1	0.60323	NaN	NaN	765	175.667	589.333	244.25	139.75	0.414451	0.795541	High Sequence Divergence Value (pS>=0.75)
CsDUF966_7.c	CSPI07G19750.1	0.0111907	0.0147008	0.761227	1011	223.25	787.75	8.75	3.25	0.0111076	0.0145577
CsDUF966_7.c	CSPI07G19760.1	0	0.0203058	0	219	49.9167	169.083	0	1	0	0.0200334
CsDUF966_7.c	CSPI06G11890.1	0.809822	NaN	NaN	1065	241.667	823.333	407.75	183.25	0.495243	0.758276	High Sequence Divergence Value (pS>=0.75)
CsDUF966_7.c	CSPI01G22500.1	0.734214	NaN	NaN	1065	246.833	818.167	383.083	185.917	0.468222	0.753207	High Sequence Divergence Value (pS>=0.75)
CsDUF966_7.c	CSPI05G09490.1	0.732668	NaN	NaN	654	151.833	502.167	234.833	115.167	0.46764	0.758507	High Sequence Divergence Value (pS>=0.75)
CsDUF966_Un2.c	CSPI04G04590.1	0.119241	0.215762	0.552651	390	90.6667	299.333	33	17	0.110245	0.1875
CsDUF966_Un2.c	CSPI04G04580.1	0.146107	0.249943	0.584561	225	51.75	173.25	23	11	0.132756	0.21256
CsDUF966_Un2.c	CSPI01G22500.1	0.606464	2.26872	0.267315	567	135	432	179.667	96.3333	0.415895	0.71358
CsDUF966_Un2.c	CSPI06G11890.1	0.642256	2.64261	0.243038	549	125.25	423.75	182.833	91.1667	0.431465	0.727878
CsDUF966_Un2.c	CSPI05G09490.1	0.599293	4.59875	0.130317	543	127.833	415.167	171.333	95.6667	0.412686	0.74837
CsDUF966_Un1.c	CSPI04G04590.1	0.119241	0.215762	0.552651	390	90.6667	299.333	33	17	0.110245	0.1875
CsDUF966_Un1.c	CSPI04G04580.1	0.146107	0.249943	0.584561	225	51.75	173.25	23	11	0.132756	0.21256
CsDUF966_Un1.c	CSPI01G22500.1	0.606464	2.26872	0.267315	567	135	432	179.667	96.3333	0.415895	0.71358
CsDUF966_Un1.c	CSPI06G11890.1	0.642256	2.64261	0.243038	549	125.25	423.75	182.833	91.1667	0.431465	0.727878
CsDUF966_Un1.c	CSPI05G09490.1	0.599293	4.59875	0.130317	543	127.833	415.167	171.333	95.6667	0.412686	0.74837
CsDUF966_Un3.c	CSPI04G04590.1	0.0549468	0.123566	0.444675	645	144.833	500.167	26.5	16.5	0.0529823	0.113924
CsDUF966_Un3.c	CSPI04G04580.1	0.146107	0.249943	0.584561	225	51.75	173.25	23	11	0.132756	0.21256
CsDUF966_Un3.c	CSPI01G22500.1	0.616814	3.37719	0.182641	810	188.083	621.917	261.5	139.5	0.420474	0.741693
CsDUF966_Un3.c	CSPI06G11890.1	0.640083	2.11871	0.30211	828	187.333	640.667	275.833	132.167	0.430541	0.705516
CsDUF966_Un3.c	CSPI05G09490.1	0.592829	NaN	NaN	657	151.833	505.167	207	114	0.409766	0.750823	High Sequence Divergence Value (pS>=0.75)
CsDUF966_1.b	PI0005652.1	0.013009	0.0740511	0.175676	1320	312	1008	13	22	0.0128968	0.0705128
CsDUF966_1.b	PI0018337.1	0.497265	NaN	NaN	1212	282	930	338.083	231.917	0.36353	0.8224	High Sequence Divergence Value (pS>=0.75)
CsDUF966_1.b	PI0000974.1	0.492898	2.3175	0.212685	771	187.417	583.583	210.833	134.167	0.361274	0.715874
CsDUF966_1.b	PI0002954.1	0.587354	NaN	NaN	987	230.75	756.25	308	181	0.407273	0.784399	High Sequence Divergence Value (pS>=0.75)
CsDUF966_4.c	PI0002954.1	0.0486594	0.14838	0.327939	858	189.417	668.583	31.5	25.5	0.0471145	0.134624
CsDUF966_4.c	PI0005652.1	0.685607	NaN	NaN	786	178.833	607.167	272.833	145.167	0.449355	0.811743	High Sequence Divergence Value (pS>=0.75)
CsDUF966_4.c	PI0018337.1	0.702164	2.15922	0.325194	810	181.417	628.583	286.583	128.417	0.455919	0.707855
CsDUF966_4.c	PI0000974.1	0.660376	4.49846	0.146801	477	111.833	365.167	160.333	83.6667	0.439069	0.748137
CsDUF966_5.b	PI0000974.1	0.0559946	0.105819	0.529157	837	197.583	639.417	34.5	19.5	0.0539554	0.0986925
CsDUF966_5.b	PI0005652.1	0.549556	2.40929	0.228099	783	187.667	595.333	231.917	135.083	0.389558	0.719805
CsDUF966_5.b	PI0018337.1	0.598838	NaN	NaN	765	176.083	588.917	242.917	144.083	0.412481	0.818268	High Sequence Divergence Value (pS>=0.75)
CsDUF966_5.b	PI0002954.1	0.754911	NaN	NaN	747	176.667	570.333	271.417	133.583	0.475891	0.756132	High Sequence Divergence Value (pS>=0.75)
CsDUF966_6.a	PI0018337.1	0.0142712	0.0953427	0.149683	1560	357.417	1202.58	17	32	0.0141362	0.0895314
CsDUF966_6.a	PI0005652.1	0.502379	NaN	NaN	1206	280.167	925.833	339	226	0.366157	0.806663	High Sequence Divergence Value (pS>=0.75)
CsDUF966_6.a	PI0005652.1	0.502379	NaN	NaN	1206	280.167	925.833	339	226	0.366157	0.806663	High Sequence Divergence Value (pS>=0.75)
CsDUF966_6.a	PI0000974.1	0.499536	NaN	NaN	735	171.75	563.25	205.417	138.583	0.364699	0.80689	High Sequence Divergence Value (pS>=0.75)
CsDUF966_6.a	PI0002954.1	0.638283	NaN	NaN	1053	240.75	812.25	349.083	183.917	0.429773	0.763932	High Sequence Divergence Value (pS>=0.75)
CsDUF966_7.c	PI0028798.1	0.0658135	0.168636	0.390269	978	220.167	757.833	47.75	33.25	0.0630086	0.151022
CsDUF966_7.c	PI0008704.1	0.0316837	0.184838	0.171413	210	48.8333	161.167	5	8	0.0310238	0.163823
CsDUF966_7.c	PI0018337.1	0.818371	2.05874	0.39751	1095	248.167	846.833	421.833	174.167	0.49813	0.701813
CsDUF966_7.c	PI0005652.1	0.783064	4.84089	0.16176	1068	247.167	820.833	398.917	185.083	0.48599	0.74882
CsDUF966_7.c	PI0000974.1	0.781491	NaN	NaN	675	154.333	520.667	252.75	120.25	0.485435	0.779158	High Sequence Divergence Value (pS>=0.75)
CsDUF966_7.c	PI0002954.1	0.815311	NaN	NaN	951	218.083	732.917	364.333	177.667	0.497101	0.814673	High Sequence Divergence Value (pS>=0.75)
CsDUF966_Un2.c	PI0002954.1	0.072789	0.230965	0.315151	594	137.5	456.5	31.6667	27.3333	0.0693684	0.198788
CsDUF966_Un2.c	PI0005652.1	0.599772	1.83561	0.326742	567	135.5	431.5	178.167	92.8333	0.412901	0.685117
CsDUF966_Un2.c	PI0018337.1	0.65121	2.67148	0.243764	549	126.25	422.75	184	92	0.435245	0.728713
CsDUF966_Un2.c	PI0000974.1	0.594859	NaN	NaN	537	128.333	408.667	167.833	101.167	0.410685	0.788312	High Sequence Divergence Value (pS>=0.75)
CsDUF966_Un1.c	PI0002954.1	0.072789	0.230965	0.315151	594	137.5	456.5	31.6667	27.3333	0.0693684	0.198788
CsDUF966_Un1.c	PI0005652.1	0.599772	1.83561	0.326742	567	135.5	431.5	178.167	92.8333	0.412901	0.685117
CsDUF966_Un1.c	PI0018337.1	0.65121	2.67148	0.243764	549	126.25	422.75	184	92	0.435245	0.728713
CsDUF966_Un1.c	PI0000974.1	0.594859	NaN	NaN	537	128.333	408.667	167.833	101.167	0.410685	0.788312	High Sequence Divergence Value (pS>=0.75)
CsDUF966_Un3.c	PI0002954.1	0.0601429	0.195795	0.307173	849	191.5	657.5	38	33	0.0577947	0.172324
CsDUF966_Un3.c	PI0002954.1	0.0601429	0.195795	0.307173	849	191.5	657.5	38	33	0.0577947	0.172324
CsDUF966_Un3.c	PI0005652.1	0.604626	2.66628	0.226768	771	181.75	589.25	244.583	132.417	0.415076	0.728565
CsDUF966_Un3.c	PI0000974.1	0.625234	NaN	NaN	666	156.75	509.25	216	121	0.424153	0.77193	High Sequence Divergence Value (pS>=0.75)
CsDUF966_Un3.c	PI0018337.1	0.676865	2.05927	0.328692	831	189.5	641.5	286	133	0.44583	0.701847
CsDUF966_1.b	CcUC03G044210.1	0.043602	0.374054	0.116566	1314	310.667	1003.33	42.5	91.5	0.0423588	0.294528
CsDUF966_1.b	CcUC02G039230.1	0.495084	NaN	NaN	1212	283.25	928.75	336.583	228.417	0.362405	0.806414	High Sequence Divergence Value (pS>=0.75)
CsDUF966_1.b	CcUC07G131670.1	0.528851	3.2033	0.165096	792	192.917	599.083	227.333	142.667	0.379469	0.739525
CsDUF966_1.b	CcUC07G137390.1	0.625418	NaN	NaN	1032	247.25	784.75	332.917	195.083	0.424233	0.789012	High Sequence Divergence Value (pS>=0.75)
CsDUF966_1.b	CcUC09G166260.1	0.845673	3.21552	0.262997	1080	250.667	829.333	420.583	185.417	0.507134	0.739694
CsDUF966_4.c	CcUC07G137390.1	0.104517	0.36998	0.282493	858	191.75	666.25	65	56	0.097561	0.292047
CsDUF966_4.c	CcUC03G044210.1	0.643294	NaN	NaN	759	173.417	585.583	252.917	133.083	0.431906	0.76742	High Sequence Divergence Value (pS>=0.75)
CsDUF966_4.c	CcUC02G039230.1	0.687723	2.12631	0.323435	798	178.833	619.167	278.75	126.25	0.450202	0.705965
CsDUF966_4.c	CcUC07G131670.1	0.787753	NaN	NaN	453	105.917	347.083	169.25	80.75	0.487635	0.762392	High Sequence Divergence Value (pS>=0.75)
CsDUF966_5.b	CcUC07G131670.1	0.092695	0.232616	0.398489	834	197.5	636.5	55.5	39.5	0.0871956	0.2
CsDUF966_5.b	CcUC03G044210.1	0.547013	2.2997	0.237863	786	186	600	233	133	0.388333	0.715054
CsDUF966_5.b	CcUC02G039230.1	0.584781	NaN	NaN	765	177.083	587.917	238.75	137.25	0.406095	0.775059	High Sequence Divergence Value (pS>=0.75)
CsDUF966_5.b	CcUC07G137390.1	0.739952	2.4915	0.296991	705	167.833	537.167	252.667	121.333	0.470369	0.722939
CsDUF966_5.b	CcUC09G166260.1	0.640956	NaN	NaN	582	134.5	447.5	192.833	112.167	0.430912	0.833953	High Sequence Divergence Value (pS>=0.75)
CsDUF966_6.a	CcUC02G039230.1	0.0405748	0.207057	0.195959	1482	342.667	1139.33	45	62	0.0394968	0.180934
CsDUF966_6.a	CcUC03G044210.1	0.478912	NaN	NaN	1257	291.25	965.75	341.833	245.167	0.353956	0.841774	High Sequence Divergence Value (pS>=0.75)
CsDUF966_6.a	CcUC07G131670.1	0.539862	NaN	NaN	762	179.333	582.667	224.25	149.75	0.384868	0.835037	High Sequence Divergence Value (pS>=0.75)
CsDUF966_6.a	CcUC07G137390.1	0.713557	NaN	NaN	1128	263.083	864.917	398.167	200.833	0.460353	0.763383	High Sequence Divergence Value (pS>=0.75)
CsDUF966_6.a	CcUC09G166260.1	0.844603	NaN	NaN	1131	265.417	865.583	438.667	218.333	0.506787	0.822606	High Sequence Divergence Value (pS>=0.75)
CsDUF966_7.c	CcUC09G166260.1	0.116623	0.390285	0.298815	1161	262.917	898.083	97	80	0.108008	0.304279
CsDUF966_7.c	CcUC03G044210.1	0.703684	2.59145	0.271541	999	229.583	769.417	351.25	166.75	0.456515	0.726316
CsDUF966_7.c	CcUC02G039230.1	0.778311	2.87391	0.27082	1059	241	818	396.167	176.833	0.484311	0.733748
CsDUF966_7.c	CcUC07G131670.1	0.845703	NaN	NaN	690	159.25	530.75	269.167	126.833	0.507144	0.796442	High Sequence Divergence Value (pS>=0.75)
CsDUF966_7.c	CcUC07G137390.1	0.813732	4.4571	0.18257	987	222.25	764.75	379.75	166.25	0.496568	0.748031
CsDUF966_Un2.c	CcUC07G137390.1	0.152374	0.403857	0.377298	588	137.167	450.833	62.1667	42.8333	0.137893	0.312272
CsDUF966_Un2.c	CcUC03G044210.1	0.608198	2.15667	0.282008	564	134	430	179.167	94.8333	0.416667	0.707711
CsDUF966_Un2.c	CcUC07G131670.1	0.608538	NaN	NaN	540	126.75	413.25	172.25	101.75	0.416818	0.802761	High Sequence Divergence Value (pS>=0.75)
CsDUF966_Un2.c	CcUC02G039230.1	0.584627	NaN	NaN	510	117.167	392.833	159.5	90.5	0.406025	0.772404	High Sequence Divergence Value (pS>=0.75)
CsDUF966_Un2.c	CcUC09G166260.1	0.775576	NaN	NaN	486	110.833	375.167	181.333	83.6667	0.483341	0.754887	High Sequence Divergence Value (pS>=0.75)
CsDUF966_Un1.c	CcUC07G137390.1	0.152374	0.403857	0.377298	588	137.167	450.833	62.1667	42.8333	0.137893	0.312272
CsDUF966_Un1.c	CcUC03G044210.1	0.608198	2.15667	0.282008	564	134	430	179.167	94.8333	0.416667	0.707711
CsDUF966_Un1.c	CcUC07G131670.1	0.608538	NaN	NaN	540	126.75	413.25	172.25	101.75	0.416818	0.802761	High Sequence Divergence Value (pS>=0.75)
CsDUF966_Un1.c	CcUC02G039230.1	0.584627	NaN	NaN	510	117.167	392.833	159.5	90.5	0.406025	0.772404	High Sequence Divergence Value (pS>=0.75)
CsDUF966_Un1.c	CcUC09G166260.1	0.775576	NaN	NaN	486	110.833	375.167	181.333	83.6667	0.483341	0.754887	High Sequence Divergence Value (pS>=0.75)
CsDUF966_Un3.c	CcUC07G137390.1	0.117554	0.378164	0.310854	843	192.75	650.25	70.75	57.25	0.108804	0.297017
CsDUF966_Un3.c	CcUC03G044210.1	0.621852	2.71443	0.229091	810	187.583	622.417	263.083	136.917	0.42268	0.729898
CsDUF966_Un3.c	CcUC07G131670.1	0.644445	NaN	NaN	678	157.833	520.167	224.917	125.083	0.432393	0.792503	High Sequence Divergence Value (pS>=0.75)
CsDUF966_Un3.c	CcUC02G039230.1	0.650572	1.83165	0.355184	819	187.167	631.833	274.833	128.167	0.434978	0.684773
CsDUF966_Un3.c	CcUC09G166260.1	0.861339	NaN	NaN	714	162.083	551.917	282.667	125.333	0.512155	0.773265	High Sequence Divergence Value (pS>=0.75)
CsDUF966_1.b	evm.model.tig00002956.28	0.16514	1.24786	0.132338	1296	306.5	989.5	146.667	186.333	0.148223	0.607939
CsDUF966_1.b	evm.model.tig00000892.228	0.477345	NaN	NaN	1200	282.25	917.75	324.083	226.917	0.353128	0.803956	High Sequence Divergence Value (pS>=0.75)
CsDUF966_1.b	evm.model.tig00002207.3	0.695029	3.27979	0.211912	1116	262.083	853.917	386.917	194.083	0.453108	0.740541
CsDUF966_1.b	evm.model.tig00153552.39	0.636004	2.62688	0.242114	957	223.167	733.833	314.667	162.333	0.428799	0.727409
CsDUF966_1.b	evm.model.tig00153207.50	0.623669	2.70695	0.230395	1128	268.833	859.167	363.833	196.167	0.423472	0.729696
CsDUF966_1.b	evm.model.tig00000565.2	0.634934	3.37875	0.18792	1149	273.917	875.083	374.833	203.167	0.42834	0.74171
CsDUF966_4.c	evm.model.tig00002207.3	0.18614	0.710066	0.262145	828	181.917	646.083	106.5	83.5	0.164839	0.459001
CsDUF966_4.c	evm.model.tig00153552.39	0.182685	0.717262	0.254698	705	159.167	545.833	88.5	73.5	0.162137	0.46178
CsDUF966_4.c	evm.model.tig00002956.28	0.697566	NaN	NaN	831	186.333	644.667	292.75	152.25	0.454111	0.817084	High Sequence Divergence Value (pS>=0.75)
CsDUF966_4.c	evm.model.tig00000892.228	0.70931	2.94466	0.240881	789	177.5	611.5	280.5	130.5	0.458708	0.735211
CsDUF966_5.b	evm.model.tig00153207.50	0.177834	0.628497	0.28295	834	198.167	635.833	100.667	84.3333	0.158322	0.425568
CsDUF966_5.b	evm.model.tig00000565.2	0.187897	0.629597	0.29844	834	197.75	636.25	105.75	84.25	0.166208	0.426043
CsDUF966_5.b	evm.model.tig00002956.28	0.544322	2.2247	0.244673	774	180.167	593.833	229.833	128.167	0.387033	0.711378
CsDUF966_5.b	evm.model.tig00000892.228	0.574284	NaN	NaN	750	175.75	574.25	230.417	133.583	0.401248	0.760076	High Sequence Divergence Value (pS>=0.75)
CsDUF966_5.b	evm.model.tig00002207.3	0.683472	2.34772	0.291122	714	170.333	543.667	243.833	122.167	0.448498	0.717221
CsDUF966_5.b	evm.model.tig00153552.39	0.631903	NaN	NaN	723	171.917	551.083	235.333	130.667	0.427038	0.760058	High Sequence Divergence Value (pS>=0.75)
CsDUF966_6.a	evm.model.tig00000892.228	0.0405504	0.265909	0.152497	1548	357.333	1190.67	47	80	0.0394737	0.223881
CsDUF966_6.a	evm.model.tig00002956.28	0.53314	NaN	NaN	1299	301.833	997.167	380.5	241.5	0.381581	0.80011	High Sequence Divergence Value (pS>=0.75)
CsDUF966_6.a	evm.model.tig00002207.3	0.65766	2.52889	0.260059	1167	268.667	898.333	393.417	194.583	0.437941	0.724256
CsDUF966_6.a	evm.model.tig00002207.3	0.65766	2.52889	0.260059	1167	268.667	898.333	393.417	194.583	0.437941	0.724256
CsDUF966_6.a	evm.model.tig00153552.39	0.647176	2.52717	0.256088	1062	246.25	815.75	353.667	178.333	0.433548	0.724196
CsDUF966_6.a	evm.model.tig00153207.50	0.590023	NaN	NaN	1083	250.667	832.333	340	198	0.40849	0.789894	High Sequence Divergence Value (pS>=0.75)
CsDUF966_6.a	evm.model.tig00000565.2	0.594535	NaN	NaN	1023	235.417	787.583	323.333	180.667	0.410539	0.767434	High Sequence Divergence Value (pS>=0.75)
CsDUF966_7.c	evm.model.tig00002956.28	0.745651	NaN	NaN	1059	242.75	816.25	385.667	192.333	0.472486	0.79231	High Sequence Divergence Value (pS>=0.75)
CsDUF966_7.c	evm.model.tig00000892.228	0.857791	4.52994	0.189361	1080	244.917	835.083	426.75	183.25	0.511027	0.748214
CsDUF966_7.c	evm.model.tig00002207.3	0.745668	NaN	NaN	939	210.417	728.583	344.25	163.75	0.472492	0.778218	High Sequence Divergence Value (pS>=0.75)
CsDUF966_7.c	evm.model.tig00153552.39	0.793496	NaN	NaN	945	209.25	735.75	360.25	166.75	0.489636	0.796894	High Sequence Divergence Value (pS>=0.75)
CsDUF966_7.c	evm.model.tig00000565.2	0.807776	NaN	NaN	1167	265.333	901.667	445.917	204.083	0.494547	0.769158	High Sequence Divergence Value (pS>=0.75)
CsDUF966_7.c	evm.model.tig00153207.50	0.836202	3.21942	0.259737	1170	264.167	905.833	456.583	195.417	0.504048	0.739748
CsDUF966_Un2.c	evm.model.tig00153552.39	0.26361	0.672744	0.391844	552	127.583	424.417	94.3333	56.6667	0.222266	0.444154
CsDUF966_Un2.c	evm.model.tig00002207.3	0.263424	0.694452	0.379327	552	127.333	424.667	94.3333	57.6667	0.222135	0.45288
CsDUF966_Un2.c	evm.model.tig00002956.28	0.628667	NaN	NaN	591	136	455	193.667	106.333	0.425641	0.781863	High Sequence Divergence Value (pS>=0.75)
CsDUF966_Un2.c	evm.model.tig00000892.228	0.62601	NaN	NaN	507	119.083	387.917	164.667	91.3333	0.42449	0.76697	High Sequence Divergence Value (pS>=0.75)
CsDUF966_Un2.c	evm.model.tig00153207.50	0.707742	1.83101	0.386532	582	138.5	443.5	203.167	94.8333	0.458098	0.684717
CsDUF966_Un2.c	evm.model.tig00000565.2	0.698568	1.71677	0.406907	495	114	381	173.167	76.8333	0.454506	0.673977
CsDUF966_Un1.c	evm.model.tig00153552.39	0.26361	0.672744	0.391844	552	127.583	424.417	94.3333	56.6667	0.222266	0.444154
CsDUF966_Un1.c	evm.model.tig00002207.3	0.263424	0.694452	0.379327	552	127.333	424.667	94.3333	57.6667	0.222135	0.45288
CsDUF966_Un1.c	evm.model.tig00002956.28	0.628667	NaN	NaN	591	136	455	193.667	106.333	0.425641	0.781863	High Sequence Divergence Value (pS>=0.75)
CsDUF966_Un1.c	evm.model.tig00000892.228	0.62601	NaN	NaN	507	119.083	387.917	164.667	91.3333	0.42449	0.76697	High Sequence Divergence Value (pS>=0.75)
CsDUF966_Un1.c	evm.model.tig00153207.50	0.707742	1.83101	0.386532	582	138.5	443.5	203.167	94.8333	0.458098	0.684717
CsDUF966_Un1.c	evm.model.tig00000565.2	0.698568	1.71677	0.406907	495	114	381	173.167	76.8333	0.454506	0.673977
CsDUF966_Un3.c	evm.model.tig00153552.39	0.220558	0.769308	0.286697	825	187.417	637.583	121.833	90.1667	0.191086	0.481103
CsDUF966_Un3.c	evm.model.tig00002207.3	0.230279	0.767973	0.299854	828	187.083	640.917	127.083	89.9167	0.198284	0.480624
CsDUF966_Un3.c	evm.model.tig00002956.28	0.646494	NaN	NaN	834	191.583	642.417	278.333	149.667	0.43326	0.781209	High Sequence Divergence Value (pS>=0.75)
CsDUF966_Un3.c	evm.model.tig00000892.228	0.642634	2.12816	0.301967	780	179.75	600.25	259.083	126.917	0.431626	0.706073
CsDUF966_Un3.c	evm.model.tig00000565.2	0.82492	2.05967	0.40051	681	160.167	520.833	260.583	112.417	0.50032	0.701873
CsDUF966_Un3.c	evm.model.tig00153207.50	0.836565	1.73684	0.481659	681	161	520	262.167	108.833	0.504167	0.675983
CsDUF966_1.b	Tan0005826.1	0.0636719	0.635108	0.100254	1284	303.833	980.167	59.8333	130.167	0.061044	0.428415
CsDUF966_1.b	Tan0005826.2	0.0702124	0.721416	0.0973259	1026	237.75	788.25	52.8333	110.167	0.0670261	0.463372
CsDUF966_1.b	Tan0014259.1	0.483515	NaN	NaN	1212	283.917	928.083	330.75	235.25	0.35638	0.828588	High Sequence Divergence Value (pS>=0.75)
CsDUF966_1.b	Tan0007515.1	0.505215	2.79007	0.181076	774	188	586	215.417	137.583	0.367605	0.731826
CsDUF966_1.b	Tan0021827.1	0.674593	2.44365	0.276059	1077	256.417	820.583	365.083	184.917	0.444907	0.721157
CsDUF966_1.b	Tan0012956.1	0.817083	3.6393	0.224516	966	224.083	741.917	369.25	166.75	0.497697	0.744143
CsDUF966_4.c	Tan0021827.1	0.171452	0.519976	0.329731	822	180.417	641.583	98.3333	67.6667	0.153267	0.375058
CsDUF966_4.c	Tan0005826.2	0.678917	NaN	NaN	762	173	589	263.083	135.917	0.446661	0.785645	High Sequence Divergence Value (pS>=0.75)
CsDUF966_4.c	Tan0014259.1	0.670932	NaN	NaN	789	177.833	611.167	271	134	0.443414	0.753515	High Sequence Divergence Value (pS>=0.75)
CsDUF966_4.c	Tan0005826.1	0.678917	NaN	NaN	762	173	589	263.083	135.917	0.446661	0.785645	High Sequence Divergence Value (pS>=0.75)
CsDUF966_4.c	Tan0007515.1	0.678048	NaN	NaN	411	98.25	312.75	139.583	74.4167	0.44631	0.757422	High Sequence Divergence Value (pS>=0.75)
CsDUF966_5.b	Tan0007515.1	0.100192	0.430178	0.232909	804	190.917	613.083	57.5	62.5	0.0937882	0.327368
CsDUF966_5.b	Tan0005826.1	0.573156	2.84172	0.201693	786	186.667	599.333	240.167	136.833	0.400723	0.733036
CsDUF966_5.b	Tan0014259.1	0.582511	NaN	NaN	765	177.833	587.167	237.833	147.167	0.405053	0.827554	High Sequence Divergence Value (pS>=0.75)
CsDUF966_5.b	Tan0021827.1	0.76919	1.76635	0.43547	750	178	572	275.167	120.833	0.481061	0.678839
CsDUF966_5.b	Tan0012956.1	0.779577	NaN	NaN	663	151.75	511.25	247.833	119.167	0.48476	0.785283	High Sequence Divergence Value (pS>=0.75)
CsDUF966_6.a	Tan0014259.1	0.0388782	0.270321	0.143822	1560	359.083	1200.92	45.5	81.5	0.0378877	0.226967
CsDUF966_6.a	Tan0005826.1	0.465475	NaN	NaN	1188	276.083	911.917	316.25	224.75	0.346797	0.814066	High Sequence Divergence Value (pS>=0.75)
CsDUF966_6.a	Tan0005826.1	0.465475	NaN	NaN	1188	276.083	911.917	316.25	224.75	0.346797	0.814066	High Sequence Divergence Value (pS>=0.75)
CsDUF966_6.a	Tan0007515.1	0.538044	NaN	NaN	741	173.917	567.083	217.75	136.25	0.383982	0.783421	High Sequence Divergence Value (pS>=0.75)
CsDUF966_6.a	Tan0012956.1	0.831948	NaN	NaN	1044	241.75	802.25	403.25	181.75	0.502649	0.75181	High Sequence Divergence Value (pS>=0.75)
CsDUF966_6.a	Tan0005826.2	0.52045	NaN	NaN	966	223.25	742.75	278.75	183.25	0.375295	0.820829	High Sequence Divergence Value (pS>=0.75)
CsDUF966_6.a	Tan0005826.2	0.52045	NaN	NaN	966	223.25	742.75	278.75	183.25	0.375295	0.820829	High Sequence Divergence Value (pS>=0.75)
CsDUF966_7.c	Tan0012956.1	0.131998	0.482981	0.273298	1011	228.167	782.833	94.75	81.25	0.121035	0.356099
CsDUF966_7.c	Tan0005826.1	0.754067	2.93327	0.257074	966	222	744	353.833	163.167	0.475582	0.734985
CsDUF966_7.c	Tan0014259.1	0.834669	3.53543	0.236087	1005	229.167	775.833	390.667	170.333	0.503545	0.743273
CsDUF966_7.c	Tan0007515.1	0.803346	3.59374	0.22354	687	160.667	526.333	259.5	119.5	0.493034	0.743776
CsDUF966_7.c	Tan0021827.1	0.790594	NaN	NaN	942	212.917	729.083	356.25	165.75	0.488627	0.778474	High Sequence Divergence Value (pS>=0.75)
CsDUF966_7.c	Tan0005826.2	0.798566	NaN	NaN	813	183.833	629.167	309.167	138.833	0.491391	0.755213	High Sequence Divergence Value (pS>=0.75)
CsDUF966_Un2.c	Tan0021827.1	0.237381	0.539824	0.439737	591	136.417	454.583	92.5	52.5	0.203483	0.38485
CsDUF966_Un2.c	Tan0005826.1	0.576126	2.4488	0.235269	540	128	412	165.667	92.3333	0.402104	0.721354
CsDUF966_Un2.c	Tan0014259.1	0.652179	2.94378	0.221545	531	122.417	408.583	178	90	0.435652	0.735194
CsDUF966_Un2.c	Tan0007515.1	0.792669	2.92192	0.271284	567	136.667	430.333	210.583	100.417	0.489349	0.734756
CsDUF966_Un2.c	Tan0012956.1	0.659701	NaN	NaN	489	109.167	379.833	166.667	84.3333	0.438789	0.772519	High Sequence Divergence Value (pS>=0.75)
CsDUF966_Un1.c	Tan0021827.1	0.237381	0.539824	0.439737	591	136.417	454.583	92.5	52.5	0.203483	0.38485
CsDUF966_Un1.c	Tan0005826.1	0.576126	2.4488	0.235269	540	128	412	165.667	92.3333	0.402104	0.721354
CsDUF966_Un1.c	Tan0014259.1	0.652179	2.94378	0.221545	531	122.417	408.583	178	90	0.435652	0.735194
CsDUF966_Un1.c	Tan0007515.1	0.792669	2.92192	0.271284	567	136.667	430.333	210.583	100.417	0.489349	0.734756
CsDUF966_Un1.c	Tan0012956.1	0.659701	NaN	NaN	489	109.167	379.833	166.667	84.3333	0.438789	0.772519	High Sequence Divergence Value (pS>=0.75)
CsDUF966_Un3.c	Tan0021827.1	0.202206	0.513222	0.393994	846	190.583	655.417	116.167	70.8333	0.177241	0.371666
CsDUF966_Un3.c	Tan0005826.1	0.60444	3.25694	0.185585	783	181.583	601.417	249.583	134.417	0.414992	0.740248
CsDUF966_Un3.c	Tan0014259.1	0.627217	2.56575	0.244457	816	187	629	267.333	135.667	0.425013	0.72549
CsDUF966_Un3.c	Tan0007515.1	0.78188	2.63549	0.296674	642	153.917	488.083	237	112	0.485573	0.727666
CsDUF966_Un3.c	Tan0012956.1	0.608134	NaN	NaN	636	143.167	492.833	205.333	117.667	0.416638	0.821886	High Sequence Divergence Value (pS>=0.75)
CsDUF966_1.b	MS000005.1	0.101487	1.0773	0.0942051	1278	303.5	974.5	92.5	173.5	0.0949205	0.571664
Seq_1	Seq_2	Ka	Ks	Ka_Ks	EffectiveLen	AverageS-sites	AverageN-sites	cN	cS	pN	pS	Note
CsDUF966_1.b	MS005111.1	0.484408	NaN	NaN	1212	283.5	928.5	331.333	235.667	0.356848	0.831276	High Sequence Divergence Value (pS>=0.75)
CsDUF966_1.b	MS017296.1	0.500898	4.70932	0.106363	786	192.583	593.417	216.833	144.167	0.365398	0.748594
CsDUF966_1.b	MS012648.1	0.750908	NaN	NaN	963	228.25	734.75	348.583	185.417	0.474424	0.81234	High Sequence Divergence Value (pS>=0.75)
CsDUF966_1.b	MS009351.1	0.841155	NaN	NaN	909	217.833	691.167	349.5	163.5	0.505667	0.750574	High Sequence Divergence Value (pS>=0.75)
CsDUF966_4.c	MS012648.1	0.212485	0.824779	0.257627	675	152.583	522.417	96.6667	76.3333	0.185037	0.500273
CsDUF966_4.c	MS000005.1	0.679376	NaN	NaN	783	177.833	605.167	270.417	141.583	0.446847	0.796157	High Sequence Divergence Value (pS>=0.75)
CsDUF966_4.c	MS005111.1	0.675839	2.97538	0.227144	789	177.583	611.417	272.333	130.667	0.445414	0.735805
CsDUF966_4.c	MS017296.1	0.737573	1.76022	0.419024	525	122.25	402.75	189.083	82.9167	0.469481	0.678255
CsDUF966_5.b	MS017296.1	0.161667	0.470593	0.34354	828	198.833	629.167	91.5	69.5	0.14543	0.349539
CsDUF966_5.b	MS000005.1	0.580792	2.20136	0.263833	783	184.583	598.417	241.917	131.083	0.404261	0.710158
CsDUF966_5.b	MS005111.1	0.598665	NaN	NaN	771	179.75	591.25	243.833	144.167	0.412403	0.80204	High Sequence Divergence Value (pS>=0.75)
CsDUF966_5.b	MS012648.1	0.678855	2.22304	0.305373	687	163.083	523.917	234	116	0.446636	0.711293
CsDUF966_5.b	MS009351.1	0.668432	NaN	NaN	630	147.583	482.417	213.417	120.583	0.442391	0.817053	High Sequence Divergence Value (pS>=0.75)
CsDUF966_6.a	MS005111.1	0.0380153	0.358718	0.105975	1560	359.5	1200.5	44.5	102.5	0.0370679	0.285118
CsDUF966_6.a	MS000005.1	0.442205	NaN	NaN	1197	280.583	916.417	306.167	228.833	0.334091	0.815563	High Sequence Divergence Value (pS>=0.75)
CsDUF966_6.a	MS000005.1	0.442205	NaN	NaN	1197	280.583	916.417	306.167	228.833	0.334091	0.815563	High Sequence Divergence Value (pS>=0.75)
CsDUF966_6.a	MS017296.1	0.605499	3.07552	0.196877	774	184.5	589.5	244.917	136.083	0.415465	0.737579
CsDUF966_6.a	MS012648.1	0.653039	NaN	NaN	969	223.417	745.583	325.083	176.917	0.436012	0.791869	High Sequence Divergence Value (pS>=0.75)
CsDUF966_6.a	MS009351.1	0.813917	NaN	NaN	984	229.75	754.25	374.583	174.417	0.49663	0.759159	High Sequence Divergence Value (pS>=0.75)
CsDUF966_7.c	MS009351.1	0.126519	0.66978	0.188896	975	222	753	87.6667	98.3333	0.116423	0.442943
CsDUF966_7.c	MS000005.1	0.816981	NaN	NaN	1071	250.833	820.167	408.167	195.833	0.497663	0.780731	High Sequence Divergence Value (pS>=0.75)
CsDUF966_7.c	MS005111.1	0.832056	3.64486	0.228282	1089	250.833	838.167	421.333	186.667	0.502684	0.744186
CsDUF966_7.c	MS017296.1	0.782308	3.33716	0.234423	687	161.667	525.333	255.167	119.833	0.485723	0.741237
CsDUF966_7.c	MS012648.1	0.787605	NaN	NaN	858	196.917	661.083	322.333	155.667	0.487584	0.790521	High Sequence Divergence Value (pS>=0.75)
CsDUF966_Un2.c	MS012648.1	0.315315	0.986945	0.319486	531	121.167	409.833	105.5	66.5	0.257422	0.548831
CsDUF966_Un2.c	MS000005.1	0.624605	NaN	NaN	564	132.667	431.333	182.833	105.167	0.423879	0.792714	High Sequence Divergence Value (pS>=0.75)
CsDUF966_Un2.c	MS005111.1	0.582041	3.1904	0.182435	519	119.25	399.75	161.833	88.1667	0.404836	0.739343
CsDUF966_Un2.c	MS017296.1	0.638498	2.1099	0.30262	546	131.917	414.083	178	93	0.429865	0.704991
CsDUF966_Un2.c	MS009351.1	0.734031	3.69217	0.198807	507	114.5	392.5	183.75	85.25	0.468153	0.744541
CsDUF966_Un1.c	MS012648.1	0.315315	0.986945	0.319486	531	121.167	409.833	105.5	66.5	0.257422	0.548831
CsDUF966_Un1.c	MS000005.1	0.624605	NaN	NaN	564	132.667	431.333	182.833	105.167	0.423879	0.792714	High Sequence Divergence Value (pS>=0.75)
CsDUF966_Un1.c	MS005111.1	0.582041	3.1904	0.182435	519	119.25	399.75	161.833	88.1667	0.404836	0.739343
CsDUF966_Un1.c	MS017296.1	0.638498	2.1099	0.30262	546	131.917	414.083	178	93	0.429865	0.704991
CsDUF966_Un1.c	MS009351.1	0.734031	3.69217	0.198807	507	114.5	392.5	183.75	85.25	0.468153	0.744541
CsDUF966_Un3.c	MS012648.1	0.26503	0.945951	0.280173	792	178.75	613.25	136.917	96.0833	0.223264	0.537529
CsDUF966_Un3.c	MS012648.1	0.26503	0.945951	0.280173	792	178.75	613.25	136.917	96.0833	0.223264	0.537529
CsDUF966_Un3.c	MS000005.1	0.650163	4.53019	0.143518	813	186.667	626.333	272.333	139.667	0.434806	0.748214
CsDUF966_Un3.c	MS005111.1	0.640191	2.08821	0.306573	810	183.917	626.083	269.583	129.417	0.430587	0.70367
CsDUF966_Un3.c	MS017296.1	0.684078	2.04473	0.334556	663	156.583	506.417	227.25	109.75	0.448741	0.700905
CsDUF966_Un3.c	MS009351.1	0.574307	NaN	NaN	579	128.75	450.25	180.667	97.3333	0.401259	0.755987	High Sequence Divergence Value (pS>=0.75)
CsDUF966_1.b	Lsi02G013910.1	0.0399241	0.334979	0.119184	1314	310.917	1003.08	39	84	0.0388801	0.270169
CsDUF966_1.b	Lsi10G012260.1	0.464903	NaN	NaN	1206	279.083	926.917	321.167	233.833	0.346489	0.837862	High Sequence Divergence Value (pS>=0.75)
CsDUF966_1.b	Lsi04G008690.1	0.473535	NaN	NaN	789	190.417	598.583	210.167	145.833	0.351107	0.765864	High Sequence Divergence Value (pS>=0.75)
CsDUF966_1.b	Lsi07G001640.1	0.667134	NaN	NaN	978	229.833	748.167	330.583	177.417	0.441858	0.771936	High Sequence Divergence Value (pS>=0.75)
CsDUF966_4.c	Lsi07G001640.1	0.0805242	0.349656	0.230295	804	175.333	628.667	48	49	0.0763521	0.279468
CsDUF966_4.c	Lsi02G013910.1	0.654703	NaN	NaN	759	173.75	585.25	255.583	138.417	0.436708	0.796643	High Sequence Divergence Value (pS>=0.75)
CsDUF966_4.c	Lsi10G012260.1	0.670698	2.61263	0.256714	795	178.25	616.75	273.417	129.583	0.443318	0.726975
CsDUF966_4.c	Lsi04G008690.1	0.71596	3.45864	0.207007	519	123	396	182.667	91.3333	0.461279	0.742547
CsDUF966_5.b	Lsi04G008690.1	0.0846669	0.229852	0.368353	834	197	637	51	39	0.0800628	0.19797
CsDUF966_5.b	Lsi02G013910.1	0.54191	1.76137	0.307664	783	187.583	595.417	229.75	127.25	0.385864	0.678365
CsDUF966_5.b	Lsi10G012260.1	0.58224	NaN	NaN	762	176.917	585.083	236.917	139.083	0.404928	0.786152	High Sequence Divergence Value (pS>=0.75)
CsDUF966_5.b	Lsi07G001640.1	0.687708	3.30517	0.208071	693	161.75	531.25	239.167	119.833	0.450196	0.740855
CsDUF966_6.a	Lsi10G012260.1	0.0236673	0.154469	0.153217	1560	358.167	1201.83	28	50	0.0232977	0.1396
CsDUF966_6.a	Lsi02G013910.1	0.494556	NaN	NaN	1254	292.333	961.667	348.25	240.75	0.362132	0.823546	High Sequence Divergence Value (pS>=0.75)
CsDUF966_6.a	Lsi04G008690.1	0.525799	NaN	NaN	741	173.917	567.083	214.333	146.667	0.377957	0.843316	High Sequence Divergence Value (pS>=0.75)
CsDUF966_6.a	Lsi07G001640.1	0.648094	NaN	NaN	969	221	748	324.583	168.417	0.433935	0.762066	High Sequence Divergence Value (pS>=0.75)
CsDUF966_7.c	Lsi02G026300.1	0.119185	0.368143	0.323747	915	205.667	709.333	78.1667	59.8333	0.110197	0.290924
CsDUF966_7.c	Lsi10G012260.1	0.82784	2.01002	0.411856	1086	246.333	839.667	420.917	172.083	0.50129	0.698579
CsDUF966_7.c	Lsi02G013910.1	0.661965	2.815	0.235156	969	225.167	743.833	327.083	164.917	0.439727	0.73242
CsDUF966_7.c	Lsi04G008690.1	0.857662	NaN	NaN	690	159	531	271.333	120.667	0.510986	0.75891	High Sequence Divergence Value (pS>=0.75)
CsDUF966_7.c	Lsi02G026310.1	0.304099	0.366265	0.830271	189	44	145	36.25	12.75	0.25	0.289773
CsDUF966_7.c	Lsi07G001640.1	0.842035	2.84512	0.295958	894	201.083	692.917	350.583	147.417	0.505953	0.733112
CsDUF966_Un2.c	Lsi07G001640.1	0.122096	0.504875	0.241835	528	119.75	408.25	46	44	0.112676	0.367432
CsDUF966_Un2.c	Lsi02G013910.1	0.596118	2.14626	0.277747	567	134.583	432.417	177.833	95.1667	0.411255	0.707121
CsDUF966_Un2.c	Lsi04G008690.1	0.561251	NaN	NaN	498	117.75	380.25	150.25	94.75	0.395135	0.804671	High Sequence Divergence Value (pS>=0.75)
CsDUF966_Un2.c	Lsi10G012260.1	0.579839	NaN	NaN	510	117.5	392.5	158.5	88.5	0.403822	0.753191	High Sequence Divergence Value (pS>=0.75)
CsDUF966_Un1.c	Lsi07G001640.1	0.122096	0.504875	0.241835	528	119.75	408.25	46	44	0.112676	0.367432
CsDUF966_Un1.c	Lsi02G013910.1	0.596118	2.14626	0.277747	567	134.583	432.417	177.833	95.1667	0.411255	0.707121
CsDUF966_Un1.c	Lsi04G008690.1	0.561251	NaN	NaN	498	117.75	380.25	150.25	94.75	0.395135	0.804671	High Sequence Divergence Value (pS>=0.75)
CsDUF966_Un1.c	Lsi10G012260.1	0.579839	NaN	NaN	510	117.5	392.5	158.5	88.5	0.403822	0.753191	High Sequence Divergence Value (pS>=0.75)
CsDUF966_Un3.c	Lsi07G001640.1	0.0980558	0.473483	0.207095	783	173.75	609.25	56	61	0.0919163	0.351079
CsDUF966_Un3.c	Lsi02G013910.1	0.614829	2.38454	0.25784	810	187.583	622.417	261.167	134.833	0.419601	0.718792
CsDUF966_Un3.c	Lsi04G008690.1	0.692161	NaN	NaN	639	150.583	488.417	220.75	114.25	0.451971	0.758716	High Sequence Divergence Value (pS>=0.75)
CsDUF966_Un3.c	Lsi10G012260.1	0.640457	1.94586	0.329138	819	187.083	631.917	272.167	129.833	0.4307	0.693987
CsDUF966_1.b	CaUC03G051900.1	0.044153	0.360174	0.122588	1314	311.167	1002.83	43	89	0.0428785	0.28602
CsDUF966_1.b	CaUC07G127980.1	0.531367	4.28723	0.123942	798	194.083	603.917	229.917	145.083	0.380709	0.747531
CsDUF966_1.b	CaUC02G046960.1	0.567952	NaN	NaN	1167	269.833	897.167	357.333	207.667	0.398291	0.769611	High Sequence Divergence Value (pS>=0.75)
CsDUF966_1.b	CaUC07G133500.1	0.608593	NaN	NaN	987	234.917	752.083	313.5	181.5	0.416842	0.772614	High Sequence Divergence Value (pS>=0.75)
CsDUF966_1.b	CaUC09G161190.1	0.857155	NaN	NaN	1080	248.5	831.5	424.75	188.25	0.510824	0.757545	High Sequence Divergence Value (pS>=0.75)
CsDUF966_4.c	CaUC07G133500.1	0.107975	0.344785	0.313167	858	191.75	666.25	67	53	0.100563	0.276402
CsDUF966_4.c	CaUC03G051900.1	0.643675	NaN	NaN	759	173.25	585.75	253.083	131.917	0.432067	0.761424	High Sequence Divergence Value (pS>=0.75)
CsDUF966_4.c	CaUC02G046960.1	0.712339	2.49355	0.285673	816	181.417	634.583	291.833	131.167	0.459882	0.723013
CsDUF966_4.c	CaUC07G127980.1	0.722159	NaN	NaN	507	119.5	387.5	179.667	95.3333	0.463656	0.797768	High Sequence Divergence Value (pS>=0.75)
CsDUF966_5.b	CaUC07G127980.1	0.0883127	0.21513	0.410509	834	197.833	636.167	53	37	0.0833115	0.187026
CsDUF966_5.b	CaUC03G051900.1	0.543786	2.08822	0.260406	786	186.167	599.833	232	131	0.386774	0.703671
CsDUF966_5.b	CaUC07G133500.1	0.627498	NaN	NaN	669	159.75	509.25	216.5	124.5	0.425135	0.779343	High Sequence Divergence Value (pS>=0.75)
CsDUF966_5.b	CaUC09G161190.1	0.761191	NaN	NaN	669	151.583	517.417	247.417	120.583	0.478177	0.795492	High Sequence Divergence Value (pS>=0.75)
CsDUF966_5.b	CaUC02G046960.1	0.663448	NaN	NaN	765	176.25	588.75	259.25	138.75	0.44034	0.787234	High Sequence Divergence Value (pS>=0.75)
CsDUF966_6.a	CaUC02G046960.1	0.0611126	0.259619	0.235394	1560	357.333	1202.67	70.5833	78.4167	0.058689	0.21945
CsDUF966_6.a	CaUC02G046960.1	0.0611126	0.259619	0.235394	1560	357.333	1202.67	70.5833	78.4167	0.058689	0.21945
CsDUF966_6.a	CaUC03G051900.1	0.482332	NaN	NaN	1260	292.583	967.417	344.167	244.833	0.355758	0.836799	High Sequence Divergence Value (pS>=0.75)
CsDUF966_6.a	CaUC07G127980.1	0.530356	NaN	NaN	744	176.333	567.667	215.833	145.167	0.380211	0.823251	High Sequence Divergence Value (pS>=0.75)
CsDUF966_6.a	CaUC07G133500.1	0.720952	NaN	NaN	1095	255	840	389.083	194.917	0.463194	0.764379	High Sequence Divergence Value (pS>=0.75)
CsDUF966_6.a	CaUC09G161190.1	0.824103	NaN	NaN	1131	263.917	867.083	433.583	214.417	0.500048	0.812441	High Sequence Divergence Value (pS>=0.75)
CsDUF966_7.c	CaUC09G161190.1	0.113969	0.35968	0.316861	1161	262.5	898.5	95	75	0.105732	0.285714
CsDUF966_7.c	CaUC03G051900.1	0.732153	3.35907	0.217963	1026	235	791	369.75	174.25	0.467446	0.741489
CsDUF966_7.c	CaUC07G127980.1	0.866652	NaN	NaN	708	165.833	542.167	278.583	129.417	0.513833	0.780402	High Sequence Divergence Value (pS>=0.75)
CsDUF966_7.c	CaUC07G133500.1	0.835271	NaN	NaN	993	224.75	768.25	387	173	0.503742	0.769744	High Sequence Divergence Value (pS>=0.75)
CsDUF966_7.c	CaUC02G046960.1	0.978549	3.32802	0.294034	1014	230.167	783.833	428.417	170.583	0.546566	0.74113
CsDUF966_Un2.c	CaUC07G133500.1	0.141754	0.440114	0.322085	588	137.667	450.333	58.1667	45.8333	0.129164	0.33293
CsDUF966_Un2.c	CaUC03G051900.1	0.608198	2.15667	0.282008	564	134	430	179.167	94.8333	0.416667	0.707711
CsDUF966_Un2.c	CaUC07G127980.1	0.60816	NaN	NaN	540	126.583	413.417	172.25	101.75	0.41665	0.803818	High Sequence Divergence Value (pS>=0.75)
CsDUF966_Un2.c	CaUC09G161190.1	0.766929	3.17107	0.241852	486	110.5	375.5	180.333	81.6667	0.480249	0.739065
CsDUF966_Un2.c	CaUC02G046960.1	0.666686	NaN	NaN	510	115.667	394.333	174.167	92.8333	0.441674	0.802594	High Sequence Divergence Value (pS>=0.75)
CsDUF966_Un1.c	CaUC07G133500.1	0.141754	0.440114	0.322085	588	137.667	450.333	58.1667	45.8333	0.129164	0.33293
CsDUF966_Un1.c	CaUC03G051900.1	0.608198	2.15667	0.282008	564	134	430	179.167	94.8333	0.416667	0.707711
CsDUF966_Un1.c	CaUC07G127980.1	0.60816	NaN	NaN	540	126.583	413.417	172.25	101.75	0.41665	0.803818	High Sequence Divergence Value (pS>=0.75)
CsDUF966_Un1.c	CaUC09G161190.1	0.766929	3.17107	0.241852	486	110.5	375.5	180.333	81.6667	0.480249	0.739065
CsDUF966_Un1.c	CaUC02G046960.1	0.666686	NaN	NaN	510	115.667	394.333	174.167	92.8333	0.441674	0.802594	High Sequence Divergence Value (pS>=0.75)
CsDUF966_Un3.c	CaUC07G133500.1	0.11253	0.37729	0.298258	843	192.25	650.75	68	57	0.104495	0.296489
CsDUF966_Un3.c	CaUC03G051900.1	0.621852	2.94554	0.211116	810	187.583	622.417	263.083	137.917	0.42268	0.735229
CsDUF966_Un3.c	CaUC07G127980.1	0.644444	NaN	NaN	669	155	514	222.25	122.75	0.432393	0.791935	High Sequence Divergence Value (pS>=0.75)
CsDUF966_Un3.c	CaUC09G161190.1	0.826673	NaN	NaN	714	160.167	553.833	277.417	121.583	0.500903	0.759105	High Sequence Divergence Value (pS>=0.75)
CsDUF966_Un3.c	CaUC02G046960.1	0.708262	2.19453	0.322739	819	185.5	633.5	290.333	131.667	0.4583	0.709793
CsDUF966_1.b	CmUC03G051830.1	0.0425646	0.373405	0.113991	1314	311.083	1002.92	41.5	91.5	0.0413793	0.294133
CsDUF966_1.b	CmUC02G047170.1	0.499469	NaN	NaN	1212	283.75	928.25	338.5	224.5	0.364665	0.791189	High Sequence Divergence Value (pS>=0.75)
CsDUF966_1.b	CmUC07G129680.1	0.53506	4.04052	0.132424	798	194.333	603.667	230.917	145.083	0.382523	0.746569
CsDUF966_1.b	CmUC07G135070.1	0.61233	NaN	NaN	981	234.083	746.917	312.583	181.417	0.418498	0.775009	High Sequence Divergence Value (pS>=0.75)
CsDUF966_1.b	CmUC09G163300.1	0.857195	NaN	NaN	1080	249.5	830.5	424.25	188.75	0.510837	0.756513	High Sequence Divergence Value (pS>=0.75)
CsDUF966_4.c	CmUC07G135070.1	0.104517	0.35309	0.296006	858	191.75	666.25	65	54	0.097561	0.281617
CsDUF966_4.c	CmUC02G047170.1	0.696366	2.23926	0.31098	807	181.5	625.5	283.75	129.25	0.453637	0.712121
CsDUF966_4.c	CmUC03G051830.1	0.645983	NaN	NaN	759	173.417	585.583	253.583	132.417	0.433044	0.763575	High Sequence Divergence Value (pS>=0.75)
CsDUF966_4.c	CmUC07G129680.1	0.703542	NaN	NaN	489	112.917	376.083	171.667	90.3333	0.456459	0.8	High Sequence Divergence Value (pS>=0.75)
CsDUF966_5.b	CmUC07G129680.1	0.0883004	0.208527	0.423448	834	197.75	636.25	53	36	0.0833006	0.182048
CsDUF966_5.b	CmUC03G051830.1	0.544342	2.1522	0.252924	786	186.583	599.417	232	132	0.387043	0.707459
CsDUF966_5.b	CmUC02G047170.1	0.621127	NaN	NaN	765	176.25	588.75	248.667	132.333	0.422364	0.750827	High Sequence Divergence Value (pS>=0.75)
CsDUF966_5.b	CmUC07G135070.1	0.676794	NaN	NaN	723	170.25	552.75	246.417	129.583	0.445801	0.761136	High Sequence Divergence Value (pS>=0.75)
CsDUF966_5.b	CmUC09G163300.1	0.771835	NaN	NaN	669	152.583	516.417	248.917	119.083	0.482007	0.780448	High Sequence Divergence Value (pS>=0.75)
CsDUF966_6.a	CmUC02G047170.1	0.0311711	0.201073	0.155024	1560	359.083	1200.92	36.6667	63.3333	0.0305322	0.176375
CsDUF966_6.a	CmUC03G051830.1	0.472987	NaN	NaN	1239	288.833	950.167	333.333	241.667	0.350816	0.836699	High Sequence Divergence Value (pS>=0.75)
CsDUF966_6.a	CmUC07G129680.1	0.567723	NaN	NaN	768	180.75	587.25	233.833	150.167	0.398184	0.830798	High Sequence Divergence Value (pS>=0.75)
CsDUF966_6.a	CmUC07G135070.1	0.723598	NaN	NaN	1101	257.083	843.917	391.75	193.25	0.464205	0.751702	High Sequence Divergence Value (pS>=0.75)
CsDUF966_6.a	CmUC09G163300.1	0.829318	NaN	NaN	1131	264.917	866.083	434.583	211.417	0.50178	0.79805	High Sequence Divergence Value (pS>=0.75)
CsDUF966_7.c	CmUC09G163300.1	0.11273	0.365112	0.308756	1161	262.917	898.083	94	76	0.104667	0.289065
CsDUF966_7.c	CmUC02G047170.1	0.81783	1.94904	0.419607	1104	251	853	424.75	174.25	0.497948	0.694223
CsDUF966_7.c	CmUC03G051830.1	0.70765	3.1041	0.227973	999	230	769	352.25	169.75	0.458062	0.738043
CsDUF966_7.c	CmUC07G129680.1	0.785441	NaN	NaN	675	156.333	518.667	252.5	123.5	0.486825	0.789979	High Sequence Divergence Value (pS>=0.75)
CsDUF966_7.c	CmUC07G135070.1	0.823274	NaN	NaN	945	215.833	729.167	364.417	169.583	0.499771	0.785714	High Sequence Divergence Value (pS>=0.75)
CsDUF966_Un2.c	CmUC07G135070.1	0.146898	0.392094	0.374651	588	137	451	60.1667	41.8333	0.133407	0.305353
CsDUF966_Un2.c	CmUC03G051830.1	0.617015	2.0585	0.29974	564	134.417	429.583	180.667	94.3333	0.420563	0.701798
CsDUF966_Un2.c	CmUC07G129680.1	0.60816	NaN	NaN	540	126.583	413.417	172.25	101.75	0.41665	0.803818	High Sequence Divergence Value (pS>=0.75)
CsDUF966_Un2.c	CmUC02G047170.1	0.593636	NaN	NaN	534	122.75	411.25	168.667	95.3333	0.410132	0.776646	High Sequence Divergence Value (pS>=0.75)
CsDUF966_Un2.c	CmUC09G163300.1	0.753416	3.90038	0.193165	486	110.833	375.167	178.333	82.6667	0.475344	0.745865
CsDUF966_Un1.c	CmUC07G135070.1	0.146898	0.392094	0.374651	588	137	451	60.1667	41.8333	0.133407	0.305353
CsDUF966_Un1.c	CmUC03G051830.1	0.617015	2.0585	0.29974	564	134.417	429.583	180.667	94.3333	0.420563	0.701798
CsDUF966_Un1.c	CmUC07G129680.1	0.60816	NaN	NaN	540	126.583	413.417	172.25	101.75	0.41665	0.803818	High Sequence Divergence Value (pS>=0.75)
CsDUF966_Un1.c	CmUC02G047170.1	0.593636	NaN	NaN	534	122.75	411.25	168.667	95.3333	0.410132	0.776646	High Sequence Divergence Value (pS>=0.75)
CsDUF966_Un1.c	CmUC09G163300.1	0.753416	3.90038	0.193165	486	110.833	375.167	178.333	82.6667	0.475344	0.745865
CsDUF966_Un3.c	CmUC07G135070.1	0.113933	0.370036	0.307898	843	192.583	650.417	68.75	56.25	0.105701	0.292081
CsDUF966_Un3.c	CmUC03G051830.1	0.628052	2.75435	0.228022	810	188	622	264.583	137.417	0.425375	0.73094
CsDUF966_Un3.c	CmUC07G129680.1	0.644444	NaN	NaN	669	155	514	222.25	122.75	0.432393	0.791935	High Sequence Divergence Value (pS>=0.75)
CsDUF966_Un3.c	CmUC02G047170.1	0.658985	2.02189	0.325925	831	190.167	640.833	281	133	0.438492	0.699387
CsDUF966_Un3.c	CmUC09G163300.1	0.834765	NaN	NaN	660	147.333	512.667	258.167	112.833	0.503576	0.765837	High Sequence Divergence Value (pS>=0.75)
CsDUF966_1.b	ClCG03G001880.1	0.0425646	0.373405	0.113991	1314	311.083	1002.92	41.5	91.5	0.0413793	0.294133
CsDUF966_1.b	ClCG02G021560.2	0.499469	NaN	NaN	1212	283.75	928.25	338.5	224.5	0.364665	0.791189	High Sequence Divergence Value (pS>=0.75)
CsDUF966_1.b	ClCG07G003150.1	0.53506	4.04052	0.132424	798	194.333	603.667	230.917	145.083	0.382523	0.746569
CsDUF966_1.b	ClCG07G009630.2	0.61233	NaN	NaN	981	234.083	746.917	312.583	181.417	0.418498	0.775009	High Sequence Divergence Value (pS>=0.75)
CsDUF966_1.b	ClCG09G003620.2	0.857195	NaN	NaN	1080	249.5	830.5	424.25	188.75	0.510837	0.756513	High Sequence Divergence Value (pS>=0.75)
CsDUF966_4.c	ClCG07G009630.2	0.104517	0.35309	0.296006	858	191.75	666.25	65	54	0.097561	0.281617
CsDUF966_4.c	ClCG02G021560.2	0.696366	2.23926	0.31098	807	181.5	625.5	283.75	129.25	0.453637	0.712121
CsDUF966_4.c	ClCG03G001880.1	0.645983	NaN	NaN	759	173.417	585.583	253.583	132.417	0.433044	0.763575	High Sequence Divergence Value (pS>=0.75)
CsDUF966_4.c	ClCG07G003150.1	0.703542	NaN	NaN	489	112.917	376.083	171.667	90.3333	0.456459	0.8	High Sequence Divergence Value (pS>=0.75)
CsDUF966_5.b	ClCG07G003150.1	0.0883004	0.208527	0.423448	834	197.75	636.25	53	36	0.0833006	0.182048
CsDUF966_5.b	ClCG03G001880.1	0.544342	2.1522	0.252924	786	186.583	599.417	232	132	0.387043	0.707459
CsDUF966_5.b	ClCG02G021560.2	0.621127	NaN	NaN	765	176.25	588.75	248.667	132.333	0.422364	0.750827	High Sequence Divergence Value (pS>=0.75)
CsDUF966_5.b	ClCG07G009630.2	0.676794	NaN	NaN	723	170.25	552.75	246.417	129.583	0.445801	0.761136	High Sequence Divergence Value (pS>=0.75)
CsDUF966_5.b	ClCG09G003620.2	0.771835	NaN	NaN	669	152.583	516.417	248.917	119.083	0.482007	0.780448	High Sequence Divergence Value (pS>=0.75)
CsDUF966_6.a	ClCG02G021560.2	0.0311711	0.201073	0.155024	1560	359.083	1200.92	36.6667	63.3333	0.0305322	0.176375
CsDUF966_6.a	ClCG03G001880.1	0.472987	NaN	NaN	1239	288.833	950.167	333.333	241.667	0.350816	0.836699	High Sequence Divergence Value (pS>=0.75)
CsDUF966_6.a	ClCG07G003150.1	0.567723	NaN	NaN	768	180.75	587.25	233.833	150.167	0.398184	0.830798	High Sequence Divergence Value (pS>=0.75)
CsDUF966_6.a	ClCG07G009630.2	0.723598	NaN	NaN	1101	257.083	843.917	391.75	193.25	0.464205	0.751702	High Sequence Divergence Value (pS>=0.75)
CsDUF966_6.a	ClCG09G003620.2	0.829318	NaN	NaN	1131	264.917	866.083	434.583	211.417	0.50178	0.79805	High Sequence Divergence Value (pS>=0.75)
CsDUF966_7.c	ClCG09G003620.2	0.11273	0.365112	0.308756	1161	262.917	898.083	94	76	0.104667	0.289065
CsDUF966_7.c	ClCG02G021560.2	0.81783	1.94904	0.419607	1104	251	853	424.75	174.25	0.497948	0.694223
CsDUF966_7.c	ClCG03G001880.1	0.70765	3.1041	0.227973	999	230	769	352.25	169.75	0.458062	0.738043
CsDUF966_7.c	ClCG07G003150.1	0.785441	NaN	NaN	675	156.333	518.667	252.5	123.5	0.486825	0.789979	High Sequence Divergence Value (pS>=0.75)
CsDUF966_7.c	ClCG07G009630.2	0.823274	NaN	NaN	945	215.833	729.167	364.417	169.583	0.499771	0.785714	High Sequence Divergence Value (pS>=0.75)
CsDUF966_Un2.c	ClCG07G009630.2	0.146898	0.392094	0.374651	588	137	451	60.1667	41.8333	0.133407	0.305353
CsDUF966_Un2.c	ClCG03G001880.1	0.617015	2.0585	0.29974	564	134.417	429.583	180.667	94.3333	0.420563	0.701798
CsDUF966_Un2.c	ClCG07G003150.1	0.60816	NaN	NaN	540	126.583	413.417	172.25	101.75	0.41665	0.803818	High Sequence Divergence Value (pS>=0.75)
CsDUF966_Un2.c	ClCG02G021560.2	0.593636	NaN	NaN	534	122.75	411.25	168.667	95.3333	0.410132	0.776646	High Sequence Divergence Value (pS>=0.75)
CsDUF966_Un2.c	ClCG09G003620.2	0.753416	3.90038	0.193165	486	110.833	375.167	178.333	82.6667	0.475344	0.745865
CsDUF966_Un1.c	ClCG07G009630.2	0.146898	0.392094	0.374651	588	137	451	60.1667	41.8333	0.133407	0.305353
CsDUF966_Un1.c	ClCG03G001880.1	0.617015	2.0585	0.29974	564	134.417	429.583	180.667	94.3333	0.420563	0.701798
CsDUF966_Un1.c	ClCG07G003150.1	0.60816	NaN	NaN	540	126.583	413.417	172.25	101.75	0.41665	0.803818	High Sequence Divergence Value (pS>=0.75)
CsDUF966_Un1.c	ClCG02G021560.2	0.593636	NaN	NaN	534	122.75	411.25	168.667	95.3333	0.410132	0.776646	High Sequence Divergence Value (pS>=0.75)
CsDUF966_Un1.c	ClCG09G003620.2	0.753416	3.90038	0.193165	486	110.833	375.167	178.333	82.6667	0.475344	0.745865
CsDUF966_Un3.c	ClCG07G009630.2	0.113933	0.370036	0.307898	843	192.583	650.417	68.75	56.25	0.105701	0.292081
CsDUF966_Un3.c	ClCG03G001880.1	0.628052	2.75435	0.228022	810	188	622	264.583	137.417	0.425375	0.73094
CsDUF966_Un3.c	ClCG07G003150.1	0.644444	NaN	NaN	669	155	514	222.25	122.75	0.432393	0.791935	High Sequence Divergence Value (pS>=0.75)
CsDUF966_Un3.c	ClCG02G021560.2	0.658985	2.02189	0.325925	831	190.167	640.833	281	133	0.438492	0.699387
CsDUF966_Un3.c	ClCG09G003620.2	0.834765	NaN	NaN	660	147.333	512.667	258.167	112.833	0.503576	0.765837	High Sequence Divergence Value (pS>=0.75)
CsDUF966_1.b	Bhi08M000335	0.041969	0.334682	0.1254	1305	308.667	996.333	40.6667	83.3333	0.0408163	0.269978
CsDUF966_1.b	Bhi10M000105	0.495482	NaN	NaN	1212	281.25	930.75	337.5	234.5	0.362611	0.833778	High Sequence Divergence Value (pS>=0.75)
CsDUF966_1.b	Bhi07M000795	0.525393	4.31183	0.121849	789	191.833	597.167	225.583	143.417	0.377756	0.747611
CsDUF966_1.b	Bhi01M001947	0.627728	NaN	NaN	1044	244.833	799.167	339.833	189.167	0.425235	0.772634	High Sequence Divergence Value (pS>=0.75)
CsDUF966_4.c	Bhi01M001947	0.0836499	0.274489	0.304748	861	191.417	669.583	53	44	0.0791537	0.229865
CsDUF966_4.c	Bhi08M000335	0.617611	NaN	NaN	744	167.75	576.25	242.5	130.5	0.420824	0.777943	High Sequence Divergence Value (pS>=0.75)
CsDUF966_4.c	Bhi10M000105	0.662626	3.99884	0.165705	801	178.083	622.917	274.083	132.917	0.44	0.746373
CsDUF966_4.c	Bhi07M000795	0.71549	4.62982	0.154539	513	119.917	393.083	181.25	89.75	0.461098	0.748436
CsDUF966_5.b	Bhi07M000795	0.0855462	0.254387	0.336283	834	197	637	51.5	42.5	0.0808477	0.215736
CsDUF966_5.b	Bhi08M000335	0.568512	2.68664	0.211608	786	186.75	599.25	238.833	136.167	0.398554	0.729139
CsDUF966_5.b	Bhi10M000105	0.549747	NaN	NaN	753	174.917	578.083	225.25	141.75	0.38965	0.810386	High Sequence Divergence Value (pS>=0.75)
CsDUF966_5.b	Bhi01M001947	0.667699	4.35183	0.15343	741	174.75	566.25	250.333	130.667	0.44209	0.747735
CsDUF966_6.a	Bhi10M000105	0.0310023	0.177105	0.17505	1560	358.167	1201.83	36.5	56.5	0.0303703	0.157748
CsDUF966_6.a	Bhi08M000335	0.47363	NaN	NaN	1212	283.167	928.833	326.167	232.833	0.351157	0.822248	High Sequence Divergence Value (pS>=0.75)
CsDUF966_6.a	Bhi01M001947	0.706759	6.8453	0.103247	1104	255.583	848.417	388.333	191.667	0.457715	0.749918
CsDUF966_6.a	Bhi07M000795	0.586275	NaN	NaN	768	178	590	240	147	0.40678	0.825843	High Sequence Divergence Value (pS>=0.75)
CsDUF966_7.c	Bhi09M000467	0.106466	0.417155	0.255221	849	189.083	659.917	65.5	60.5	0.099255	0.319965
CsDUF966_7.c	Bhi10M000105	0.839683	2.11608	0.39681	1113	253.417	859.583	434.25	178.75	0.505187	0.70536
CsDUF966_7.c	Bhi07M000795	0.750949	NaN	NaN	729	171.5	557.5	264.5	136.5	0.474439	0.795918	High Sequence Divergence Value (pS>=0.75)
CsDUF966_7.c	Bhi08M000335	0.774587	2.78835	0.277794	1023	236.75	786.25	379.75	173.25	0.482989	0.731785
CsDUF966_7.c	Bhi01M001947	0.809929	NaN	NaN	948	215.417	732.583	362.833	167.167	0.495279	0.776015	High Sequence Divergence Value (pS>=0.75)
CsDUF966_Un2.c	Bhi01M001947	0.11992	0.370438	0.323724	588	136.833	451.167	50	40	0.110824	0.292326
CsDUF966_Un2.c	Bhi08M000335	0.609679	1.71415	0.355674	567	134.083	432.917	180.667	90.3333	0.417324	0.67371
CsDUF966_Un2.c	Bhi10M000105	0.646058	2.72135	0.237403	531	121.333	409.667	177.417	88.5833	0.433076	0.730082
CsDUF966_Un2.c	Bhi07M000795	0.639312	NaN	NaN	564	135.917	428.083	184.167	104.833	0.430212	0.771306	High Sequence Divergence Value (pS>=0.75)
CsDUF966_Un1.c	Bhi01M001947	0.11992	0.370438	0.323724	588	136.833	451.167	50	40	0.110824	0.292326
CsDUF966_Un1.c	Bhi08M000335	0.609679	1.71415	0.355674	567	134.083	432.917	180.667	90.3333	0.417324	0.67371
CsDUF966_Un1.c	Bhi10M000105	0.646058	2.72135	0.237403	531	121.333	409.667	177.417	88.5833	0.433076	0.730082
CsDUF966_Un1.c	Bhi07M000795	0.639312	NaN	NaN	564	135.917	428.083	184.167	104.833	0.430212	0.771306	High Sequence Divergence Value (pS>=0.75)
CsDUF966_Un3.c	Bhi01M001947	0.0929906	0.34593	0.268813	843	191.25	651.75	57	53	0.0874568	0.277124
CsDUF966_Un3.c	Bhi08M000335	0.613389	2.10219	0.291786	810	187.833	622.167	260.667	132.333	0.418966	0.704525
CsDUF966_Un3.c	Bhi10M000105	0.640459	2.3358	0.274192	825	187.667	637.333	274.5	134.5	0.430701	0.716696
CsDUF966_Un3.c	Bhi07M000795	0.653421	NaN	NaN	672	158.25	513.75	224.083	121.917	0.436172	0.770405	High Sequence Divergence Value (pS>=0.75)

## Sheet: S3
ID	cis-element	Sequence	Location	Length	Direction	Species	Annotaiton
CsDUF966_6.a	3-AF1 binding site	TAAGAGAGGAA	83	10	+	Solanum tuberosum	light responsive element
CsDUF966_Un1.c	AAAC-motif	CAATCAAAACCT	157	11	+	Spinacia oleracea	light responsive element
CsDUF966_Un3.c	AAAC-motif	CAATCAAAACCT	489	11	+	Spinacia oleracea	light responsive element
CsDUF966_1.b	ABRE	ACGTG	1048	5	-	Arabidopsis thaliana	cis-acting element involved in the abscisic acid responsiveness
CsDUF966_4.c	ABRE	ACGTG	1423	5	-	Arabidopsis thaliana	cis-acting element involved in the abscisic acid responsiveness
CsDUF966_6.a	ABRE	ACGTG	389	5	+	Arabidopsis thaliana	cis-acting element involved in the abscisic acid responsiveness
CsDUF966_6.a	ABRE	ACGTG	1068	5	-	Arabidopsis thaliana	cis-acting element involved in the abscisic acid responsiveness
CsDUF966_7.c	ABRE	ACGTG	820	5	-	Arabidopsis thaliana	cis-acting element involved in the abscisic acid responsiveness
CsDUF966_7.c	ABRE	ACGTG	1048	5	-	Arabidopsis thaliana	cis-acting element involved in the abscisic acid responsiveness
CsDUF966_4.c	ACE	CTAACGTATT	324	9	-	Petroselinum crispum	cis-acting element involved in light responsiveness
CsDUF966_Un2.c	ACE	CTAACGTATT	598	9	-	Petroselinum crispum	cis-acting element involved in light responsiveness
CsDUF966_4.c	AE-box	AGAAACAA	125	8	-	Arabidopsis thaliana	part of a module for light response
CsDUF966_6.a	AE-box	AGAAACAA	644	8	+	Arabidopsis thaliana	part of a module for light response
CsDUF966_7.c	AE-box	AGAAACTT	1011	8	-	Arabidopsis thaliana	part of a module for light response
CsDUF966_7.c	AE-box	AGAAACTT	1325	8	+	Arabidopsis thaliana	part of a module for light response
CsDUF966_Un2.c	AE-box	AGAAACAA	399	8	-	Arabidopsis thaliana	part of a module for light response
CsDUF966_Un3.c	AE-box	AGAAACAA	154	8	+	Arabidopsis thaliana	part of a module for light response
CsDUF966_1.b	ARE	AAACCA	885	6	+	Zea mays	cis-acting regulatory element essential for the anaerobic induction
CsDUF966_4.c	ARE	AAACCA	503	6	-	Zea mays	cis-acting regulatory element essential for the anaerobic induction
CsDUF966_4.c	ARE	AAACCA	635	6	+	Zea mays	cis-acting regulatory element essential for the anaerobic induction
CsDUF966_5.b	ARE	AAACCA	146	6	+	Zea mays	cis-acting regulatory element essential for the anaerobic induction
CsDUF966_5.b	ARE	AAACCA	813	6	-	Zea mays	cis-acting regulatory element essential for the anaerobic induction
CsDUF966_6.a	ARE	AAACCA	544	6	-	Zea mays	cis-acting regulatory element essential for the anaerobic induction
CsDUF966_6.a	ARE	AAACCA	1028	6	-	Zea mays	cis-acting regulatory element essential for the anaerobic induction
CsDUF966_7.c	ARE	AAACCA	11	6	-	Zea mays	cis-acting regulatory element essential for the anaerobic induction
CsDUF966_7.c	ARE	AAACCA	773	6	-	Zea mays	cis-acting regulatory element essential for the anaerobic induction
CsDUF966_Un1.c	ARE	AAACCA	1067	6	+	Zea mays	cis-acting regulatory element essential for the anaerobic induction
CsDUF966_Un2.c	ARE	AAACCA	36	6	-	Zea mays	cis-acting regulatory element essential for the anaerobic induction
CsDUF966_Un2.c	ARE	AAACCA	777	6	-	Zea mays	cis-acting regulatory element essential for the anaerobic induction
CsDUF966_Un2.c	ARE	AAACCA	909	6	+	Zea mays	cis-acting regulatory element essential for the anaerobic induction
CsDUF966_Un3.c	ARE	AAACCA	81	6	+	Zea mays	cis-acting regulatory element essential for the anaerobic induction
CsDUF966_Un3.c	ARE	AAACCA	1398	6	+	Zea mays	cis-acting regulatory element essential for the anaerobic induction
CsDUF966_1.b	AT1-motif	AATTATTTTTTATT	209	13	-	Solanum tuberosum	part of a light responsive module
CsDUF966_1.b	AT1-motif	AATTATTTTTTATT	234	13	-	Solanum tuberosum	part of a light responsive module
CsDUF966_5.b	AT1-motif	AATTATTTTTTATT	506	13	+	Solanum tuberosum	part of a light responsive module
CsDUF966_4.c	AT-rich element	ATAGAAATCAA	866	10	-	Glycine max	binding site of AT-rich DNA binding protein (ATBP-1)
CsDUF966_7.c	AT-rich element	ATAGAAATCAA	303	10	+	Glycine max	binding site of AT-rich DNA binding protein (ATBP-1)
CsDUF966_Un2.c	AT-rich element	ATAGAAATCAA	1140	10	-	Glycine max	binding site of AT-rich DNA binding protein (ATBP-1)
CsDUF966_Un1.c	AT-rich sequence	TAAAATACT	1259	9	+	Pisum sativum	element for maximal elicitor-mediated activation (2copies)
CsDUF966_1.b	Box 4	ATTAAT	299	6	+	Petroselinum crispum	part of a conserved DNA module involved in light responsiveness
CsDUF966_1.b	Box 4	ATTAAT	387	6	+	Petroselinum crispum	part of a conserved DNA module involved in light responsiveness
CsDUF966_1.b	Box 4	ATTAAT	751	6	-	Petroselinum crispum	part of a conserved DNA module involved in light responsiveness
CsDUF966_1.b	Box 4	ATTAAT	1252	6	-	Petroselinum crispum	part of a conserved DNA module involved in light responsiveness
CsDUF966_1.b	Box 4	ATTAAT	1276	6	-	Petroselinum crispum	part of a conserved DNA module involved in light responsiveness
CsDUF966_4.c	Box 4	ATTAAT	60	6	+	Petroselinum crispum	part of a conserved DNA module involved in light responsiveness
CsDUF966_4.c	Box 4	ATTAAT	1161	6	-	Petroselinum crispum	part of a conserved DNA module involved in light responsiveness
CsDUF966_Un1.c	Box 4	ATTAAT	799	6	-	Petroselinum crispum	part of a conserved DNA module involved in light responsiveness
CsDUF966_Un1.c	Box 4	ATTAAT	1056	6	-	Petroselinum crispum	part of a conserved DNA module involved in light responsiveness
CsDUF966_Un2.c	Box 4	ATTAAT	334	6	+	Petroselinum crispum	part of a conserved DNA module involved in light responsiveness
CsDUF966_Un2.c	Box 4	ATTAAT	1435	6	-	Petroselinum crispum	part of a conserved DNA module involved in light responsiveness
CsDUF966_Un3.c	Box 4	ATTAAT	36	6	+	Petroselinum crispum	part of a conserved DNA module involved in light responsiveness
CsDUF966_Un3.c	Box 4	ATTAAT	1131	6	-	Petroselinum crispum	part of a conserved DNA module involved in light responsiveness
CsDUF966_Un3.c	Box 4	ATTAAT	1387	6	-	Petroselinum crispum	part of a conserved DNA module involved in light responsiveness
CsDUF966_1.b	CAAT-box	CAAAT	156	5	+	Pisum sativum	common cis-acting element in promoter and enhancer regions
CsDUF966_1.b	CAAT-box	CAAAT	348	5	-	Pisum sativum	common cis-acting element in promoter and enhancer regions
CsDUF966_1.b	CAAT-box	CCAAT	1063	5	+	Arabidopsis thaliana	common cis-acting element in promoter and enhancer regions
CsDUF966_1.b	CAAT-box	CAAAT	1283	5	+	Pisum sativum	common cis-acting element in promoter and enhancer regions
CsDUF966_1.b	CAAT-box	CAAAT	1314	5	+	Pisum sativum	common cis-acting element in promoter and enhancer regions
CsDUF966_1.b	CAAT-box	CAAAT	1327	5	+	Pisum sativum	common cis-acting element in promoter and enhancer regions
CsDUF966_1.b	CAAT-box	CAAAT	1367	5	-	Pisum sativum	common cis-acting element in promoter and enhancer regions
CsDUF966_4.c	CAAT-box	CAAAT	55	5	-	Pisum sativum	common cis-acting element in promoter and enhancer regions
CsDUF966_4.c	CAAT-box	CAAAT	120	5	-	Pisum sativum	common cis-acting element in promoter and enhancer regions
CsDUF966_4.c	CAAT-box	CAAAT	283	5	-	Pisum sativum	common cis-acting element in promoter and enhancer regions
CsDUF966_4.c	CAAT-box	CAAAT	289	5	-	Pisum sativum	common cis-acting element in promoter and enhancer regions
CsDUF966_4.c	CAAT-box	CAAAT	377	5	-	Pisum sativum	common cis-acting element in promoter and enhancer regions
CsDUF966_4.c	CAAT-box	CAAAT	500	5	-	Pisum sativum	common cis-acting element in promoter and enhancer regions
CsDUF966_4.c	CAAT-box	CCAAT	516	5	+	Arabidopsis thaliana	common cis-acting element in promoter and enhancer regions
CsDUF966_4.c	CAAT-box	CAAAT	824	5	-	Pisum sativum	common cis-acting element in promoter and enhancer regions
CsDUF966_4.c	CAAT-box	CAAAT	976	5	-	Pisum sativum	common cis-acting element in promoter and enhancer regions
CsDUF966_4.c	CAAT-box	CAAAT	983	5	+	Pisum sativum	common cis-acting element in promoter and enhancer regions
CsDUF966_4.c	CAAT-box	CCAAT	1125	5	+	Arabidopsis thaliana	common cis-acting element in promoter and enhancer regions
CsDUF966_4.c	CAAT-box	CAAAT	1135	5	+	Pisum sativum	common cis-acting element in promoter and enhancer regions
CsDUF966_5.b	CAAT-box	CCAAT	149	5	+	Arabidopsis thaliana	common cis-acting element in promoter and enhancer regions
CsDUF966_5.b	CAAT-box	CCAAT	233	5	+	Arabidopsis thaliana	common cis-acting element in promoter and enhancer regions
CsDUF966_5.b	CAAT-box	CAAAT	287	5	-	Pisum sativum	common cis-acting element in promoter and enhancer regions
CsDUF966_5.b	CAAT-box	CAAAT	527	5	+	Pisum sativum	common cis-acting element in promoter and enhancer regions
CsDUF966_5.b	CAAT-box	CAAAT	579	5	+	Pisum sativum	common cis-acting element in promoter and enhancer regions
CsDUF966_5.b	CAAT-box	CAAAT	657	5	-	Pisum sativum	common cis-acting element in promoter and enhancer regions
CsDUF966_5.b	CAAT-box	CCAAT	776	5	-	Arabidopsis thaliana	common cis-acting element in promoter and enhancer regions
CsDUF966_5.b	CAAT-box	CAAAT	865	5	-	Pisum sativum	common cis-acting element in promoter and enhancer regions
CsDUF966_5.b	CAAT-box	CAAAT	884	5	-	Pisum sativum	common cis-acting element in promoter and enhancer regions
CsDUF966_5.b	CAAT-box	CAAAT	936	5	+	Pisum sativum	common cis-acting element in promoter and enhancer regions
CsDUF966_5.b	CAAT-box	CAAAT	1102	5	+	Pisum sativum	common cis-acting element in promoter and enhancer regions
CsDUF966_5.b	CAAT-box	CAAAT	1136	5	+	Pisum sativum	common cis-acting element in promoter and enhancer regions
CsDUF966_5.b	CAAT-box	CAAAT	1143	5	-	Pisum sativum	common cis-acting element in promoter and enhancer regions
CsDUF966_5.b	CAAT-box	CAAAT	1202	5	+	Pisum sativum	common cis-acting element in promoter and enhancer regions
CsDUF966_5.b	CAAT-box	CAAAT	1340	5	-	Pisum sativum	common cis-acting element in promoter and enhancer regions
CsDUF966_6.a	CAAT-box	CAAAT	175	5	+	Pisum sativum	common cis-acting element in promoter and enhancer regions
CsDUF966_6.a	CAAT-box	CCAAT	262	5	+	Arabidopsis thaliana	common cis-acting element in promoter and enhancer regions
CsDUF966_6.a	CAAT-box	CAAAT	480	5	-	Pisum sativum	common cis-acting element in promoter and enhancer regions
CsDUF966_6.a	CAAT-box	CAAAT	485	5	-	Pisum sativum	common cis-acting element in promoter and enhancer regions
CsDUF966_6.a	CAAT-box	CAAAT	829	5	-	Pisum sativum	common cis-acting element in promoter and enhancer regions
CsDUF966_6.a	CAAT-box	CCCAATTT	1108	8	+	Arabidopsis thaliana	common cis-acting element in promoter and enhancer regions
CsDUF966_6.a	CAAT-box	CCAAT	1109	5	+	Arabidopsis thaliana	common cis-acting element in promoter and enhancer regions
CsDUF966_6.a	CAAT-box	CCAAT	1246	5	-	Arabidopsis thaliana	common cis-acting element in promoter and enhancer regions
CsDUF966_6.a	CAAT-box	CAAAT	1328	5	-	Pisum sativum	common cis-acting element in promoter and enhancer regions
CsDUF966_6.a	CAAT-box	CAAAT	1340	5	-	Pisum sativum	common cis-acting element in promoter and enhancer regions
CsDUF966_6.a	CAAT-box	CAAAT	1445	5	+	Pisum sativum	common cis-acting element in promoter and enhancer regions
CsDUF966_6.a	CAAT-box	CCAAT	1457	5	-	Arabidopsis thaliana	common cis-acting element in promoter and enhancer regions
CsDUF966_7.c	CAAT-box	CAAAT	8	5	-	Pisum sativum	common cis-acting element in promoter and enhancer regions
CsDUF966_7.c	CAAT-box	CAAAT	362	5	-	Pisum sativum	common cis-acting element in promoter and enhancer regions
CsDUF966_7.c	CAAT-box	CCAAT	407	5	-	Arabidopsis thaliana	common cis-acting element in promoter and enhancer regions
CsDUF966_7.c	CAAT-box	CAAAT	553	5	+	Pisum sativum	common cis-acting element in promoter and enhancer regions
CsDUF966_7.c	CAAT-box	CAAAT	571	5	-	Pisum sativum	common cis-acting element in promoter and enhancer regions
CsDUF966_7.c	CAAT-box	CAAAT	661	5	-	Pisum sativum	common cis-acting element in promoter and enhancer regions
CsDUF966_7.c	CAAT-box	CCAAT	757	5	-	Arabidopsis thaliana	common cis-acting element in promoter and enhancer regions
CsDUF966_7.c	CAAT-box	CAAAT	1151	5	+	Pisum sativum	common cis-acting element in promoter and enhancer regions
CsDUF966_7.c	CAAT-box	CAAAT	1231	5	+	Pisum sativum	common cis-acting element in promoter and enhancer regions
CsDUF966_7.c	CAAT-box	CAAAT	1282	5	-	Pisum sativum	common cis-acting element in promoter and enhancer regions
CsDUF966_7.c	CAAT-box	CAAAT	1300	5	+	Pisum sativum	common cis-acting element in promoter and enhancer regions
CsDUF966_7.c	CAAT-box	CAAAT	1316	5	-	Pisum sativum	common cis-acting element in promoter and enhancer regions
CsDUF966_7.c	CAAT-box	CAAAT	1422	5	-	Pisum sativum	common cis-acting element in promoter and enhancer regions
CsDUF966_7.c	CAAT-box	CCAAT	1478	5	-	Arabidopsis thaliana	common cis-acting element in promoter and enhancer regions
CsDUF966_Un1.c	CAAT-box	CAAAT	34	5	-	Pisum sativum	common cis-acting element in promoter and enhancer regions
CsDUF966_Un1.c	CAAT-box	CAAAT	45	5	+	Pisum sativum	common cis-acting element in promoter and enhancer regions
CsDUF966_Un1.c	CAAT-box	CAAAT	127	5	-	Pisum sativum	common cis-acting element in promoter and enhancer regions
CsDUF966_Un1.c	CAAT-box	CCAAT	330	5	+	Arabidopsis thaliana	common cis-acting element in promoter and enhancer regions
CsDUF966_Un1.c	CAAT-box	CAAAT	395	5	+	Pisum sativum	common cis-acting element in promoter and enhancer regions
CsDUF966_Un1.c	CAAT-box	CAAAT	403	5	+	Pisum sativum	common cis-acting element in promoter and enhancer regions
CsDUF966_Un1.c	CAAT-box	CAAAT	883	5	-	Pisum sativum	common cis-acting element in promoter and enhancer regions
CsDUF966_Un1.c	CAAT-box	CCAAT	898	5	+	Arabidopsis thaliana	common cis-acting element in promoter and enhancer regions
CsDUF966_Un1.c	CAAT-box	CCCAATTT	970	8	+	Arabidopsis thaliana	common cis-acting element in promoter and enhancer regions
CsDUF966_Un1.c	CAAT-box	CCAAT	971	5	+	Arabidopsis thaliana	common cis-acting element in promoter and enhancer regions
CsDUF966_Un2.c	CAAT-box	CAAAT	329	5	-	Pisum sativum	common cis-acting element in promoter and enhancer regions
CsDUF966_Un2.c	CAAT-box	CAAAT	394	5	-	Pisum sativum	common cis-acting element in promoter and enhancer regions
CsDUF966_Un2.c	CAAT-box	CAAAT	557	5	-	Pisum sativum	common cis-acting element in promoter and enhancer regions
CsDUF966_Un2.c	CAAT-box	CAAAT	563	5	-	Pisum sativum	common cis-acting element in promoter and enhancer regions
CsDUF966_Un2.c	CAAT-box	CAAAT	651	5	-	Pisum sativum	common cis-acting element in promoter and enhancer regions
CsDUF966_Un2.c	CAAT-box	CAAAT	774	5	-	Pisum sativum	common cis-acting element in promoter and enhancer regions
CsDUF966_Un2.c	CAAT-box	CCAAT	790	5	+	Arabidopsis thaliana	common cis-acting element in promoter and enhancer regions
CsDUF966_Un2.c	CAAT-box	CAAAT	1098	5	-	Pisum sativum	common cis-acting element in promoter and enhancer regions
CsDUF966_Un2.c	CAAT-box	CAAAT	1250	5	-	Pisum sativum	common cis-acting element in promoter and enhancer regions
CsDUF966_Un2.c	CAAT-box	CAAAT	1257	5	+	Pisum sativum	common cis-acting element in promoter and enhancer regions
CsDUF966_Un2.c	CAAT-box	CCAAT	1399	5	+	Arabidopsis thaliana	common cis-acting element in promoter and enhancer regions
CsDUF966_Un2.c	CAAT-box	CAAAT	1409	5	+	Pisum sativum	common cis-acting element in promoter and enhancer regions
CsDUF966_Un3.c	CAAT-box	CAAAT	366	5	-	Pisum sativum	common cis-acting element in promoter and enhancer regions
CsDUF966_Un3.c	CAAT-box	CAAAT	377	5	+	Pisum sativum	common cis-acting element in promoter and enhancer regions
CsDUF966_Un3.c	CAAT-box	CAAAT	459	5	-	Pisum sativum	common cis-acting element in promoter and enhancer regions
CsDUF966_Un3.c	CAAT-box	CCAAT	662	5	+	Arabidopsis thaliana	common cis-acting element in promoter and enhancer regions
CsDUF966_Un3.c	CAAT-box	CAAAT	727	5	+	Pisum sativum	common cis-acting element in promoter and enhancer regions
CsDUF966_Un3.c	CAAT-box	CAAAT	735	5	+	Pisum sativum	common cis-acting element in promoter and enhancer regions
CsDUF966_Un3.c	CAAT-box	CAAAT	1215	5	-	Pisum sativum	common cis-acting element in promoter and enhancer regions
CsDUF966_Un3.c	CAAT-box	CCAAT	1230	5	+	Arabidopsis thaliana	common cis-acting element in promoter and enhancer regions
CsDUF966_Un3.c	CAAT-box	CCCAATTT	1302	8	+	Arabidopsis thaliana	common cis-acting element in promoter and enhancer regions
CsDUF966_Un3.c	CAAT-box	CCAAT	1303	5	+	Arabidopsis thaliana	common cis-acting element in promoter and enhancer regions
CsDUF966_1.b	CAT-box	GCCACT	801	6	-	Arabidopsis thaliana	cis-acting regulatory element related to meristem expression
CsDUF966_7.c	CAT-box	GCCACT	158	6	+	Arabidopsis thaliana	cis-acting regulatory element related to meristem expression
CsDUF966_7.c	CAT-box	GCCACT	1038	6	+	Arabidopsis thaliana	cis-acting regulatory element related to meristem expression
CsDUF966_Un1.c	CAT-box	GCCACT	674	6	+	Arabidopsis thaliana	cis-acting regulatory element related to meristem expression
CsDUF966_Un1.c	CAT-box	GCCACT	1254	6	+	Arabidopsis thaliana	cis-acting regulatory element related to meristem expression
CsDUF966_Un3.c	CAT-box	GCCACT	1006	6	+	Arabidopsis thaliana	cis-acting regulatory element related to meristem expression
CsDUF966_1.b	CCAAT-box	CAACGG	929	6	-	Hordeum vulgare	MYBHv1 binding site
CsDUF966_6.a	CCAAT-box	CAACGG	682	6	+	Hordeum vulgare	MYBHv1 binding site
CsDUF966_4.c	CGTCA-motif	CGTCA	175	5	+	Hordeum vulgare	cis-acting regulatory element involved in the MeJA-responsiveness
CsDUF966_4.c	CGTCA-motif	CGTCA	476	5	-	Hordeum vulgare	cis-acting regulatory element involved in the MeJA-responsiveness
CsDUF966_4.c	CGTCA-motif	CGTCA	1257	5	+	Hordeum vulgare	cis-acting regulatory element involved in the MeJA-responsiveness
CsDUF966_4.c	CGTCA-motif	CGTCA	1454	5	-	Hordeum vulgare	cis-acting regulatory element involved in the MeJA-responsiveness
CsDUF966_6.a	CGTCA-motif	CGTCA	735	5	-	Hordeum vulgare	cis-acting regulatory element involved in the MeJA-responsiveness
CsDUF966_6.a	CGTCA-motif	CGTCA	800	5	+	Hordeum vulgare	cis-acting regulatory element involved in the MeJA-responsiveness
CsDUF966_6.a	CGTCA-motif	CGTCA	1471	5	-	Hordeum vulgare	cis-acting regulatory element involved in the MeJA-responsiveness
CsDUF966_Un2.c	CGTCA-motif	CGTCA	449	5	+	Hordeum vulgare	cis-acting regulatory element involved in the MeJA-responsiveness
CsDUF966_Un2.c	CGTCA-motif	CGTCA	750	5	-	Hordeum vulgare	cis-acting regulatory element involved in the MeJA-responsiveness
CsDUF966_Un1.c	chs-CMA1a	TTACTTAA	927	8	-	Daucus carota	part of a light responsive element
CsDUF966_Un3.c	chs-CMA1a	TTACTTAA	1259	8	-	Daucus carota	part of a light responsive element
CsDUF966_5.b	circadian	CAAAGATATC	747	9	+	Lycopersicon esculentum	cis-acting regulatory element involved in circadian control
CsDUF966_5.b	circadian	CAAAGATATC	1270	9	-	Lycopersicon esculentum	cis-acting regulatory element involved in circadian control
CsDUF966_7.c	GARE-motif	TCTGTTG	188	7	+	Brassica oleracea	gibberellin-responsive element
CsDUF966_4.c	GATA-motif	GATAGGA	871	7	-	Arabidopsis thaliana	part of a light responsive element
CsDUF966_5.b	GATA-motif	GATAGGG	988	7	-	Pisum sativum	part of a light responsive element
CsDUF966_5.b	GATA-motif	AAGATAAGATT	1375	10	-	Arabidopsis thaliana	part of a light responsive element
CsDUF966_5.b	GATA-motif	GATAGGG	1386	7	-	Pisum sativum	part of a light responsive element
CsDUF966_7.c	GATA-motif	AAGGATAAGG	143	9	-	Solanum tuberosum	part of a light responsive element
CsDUF966_Un1.c	GATA-motif	AAGATAAGATT	582	10	-	Arabidopsis thaliana	part of a light responsive element
CsDUF966_Un1.c	GATA-motif	GATAGGG	1373	7	-	Pisum sativum	part of a light responsive element
CsDUF966_Un2.c	GATA-motif	GATAGGA	1145	7	-	Arabidopsis thaliana	part of a light responsive element
CsDUF966_Un3.c	GATA-motif	AAGATAAGATT	914	10	-	Arabidopsis thaliana	part of a light responsive element
CsDUF966_1.b	G-box	CACGAC	599	6	+	Zea mays	cis-acting regulatory element involved in light responsiveness
CsDUF966_1.b	G-box	CACGTC	1048	6	+	Zea mays	cis-acting regulatory element involved in light responsiveness
CsDUF966_4.c	G-box	CACGTC	1423	6	+	Zea mays	cis-acting regulatory element involved in light responsiveness
CsDUF966_6.a	G-Box	CACGTT	388	6	-	Pisum sativum	cis-acting regulatory element involved in light responsiveness
CsDUF966_6.a	G-box	CACGTC	1068	6	+	Zea mays	cis-acting regulatory element involved in light responsiveness
CsDUF966_6.a	G-box	CACGAC	1388	6	+	Zea mays	cis-acting regulatory element involved in light responsiveness
CsDUF966_7.c	G-box	CACGTC	820	6	+	Zea mays	cis-acting regulatory element involved in light responsiveness
CsDUF966_7.c	G-Box	CACGTT	1048	6	+	Pisum sativum	cis-acting regulatory element involved in light responsiveness
CsDUF966_5.b	GC-motif	CCCCCG	81	6	+	Zea mays	enhancer-like element involved in anoxic specific inducibility
CsDUF966_1.b	GCN4_motif	TGAGTCA	351	7	-	Oryza sativa	cis-regulatory element involved in endosperm expression
CsDUF966_5.b	GCN4_motif	TGAGTCA	1048	7	+	Oryza sativa	cis-regulatory element involved in endosperm expression
CsDUF966_1.b	GT1-motif	GGTTAA	164	6	-	Arabidopsis thaliana	light responsive element
CsDUF966_1.b	GT1-motif	GGTTAA	338	6	-	Arabidopsis thaliana	light responsive element
CsDUF966_1.b	GT1-motif	GGTTAAT	428	7	-	Avena sativa	light responsive element
CsDUF966_1.b	GT1-motif	GGTTAA	429	6	-	Arabidopsis thaliana	light responsive element
CsDUF966_5.b	GT1-motif	GGTTAA	1224	6	+	Arabidopsis thaliana	light responsive element
CsDUF966_7.c	GT1-motif	GGTTAAT	332	7	+	Avena sativa	light responsive element
CsDUF966_Un1.c	GT1-motif	GGTTAA	732	6	+	Arabidopsis thaliana	light responsive element
CsDUF966_Un3.c	GT1-motif	GGTTAAT	15	7	-	Avena sativa	light responsive element
CsDUF966_Un3.c	GT1-motif	GGTTAA	16	6	-	Arabidopsis thaliana	light responsive element
CsDUF966_Un3.c	GT1-motif	GGTTAA	1064	6	+	Arabidopsis thaliana	light responsive element
CsDUF966_6.a	GTGGC-motif	GATTCTGTGGC	937	10	-	Spinacia oleracea	part of a light responsive element
CsDUF966_5.b	I-box	TAGATAACC	675	9	-	Pisum sativum	part of a light responsive element
CsDUF966_5.b	I-box	cCATATCCAAT	1096	10	+	Flaveria trinervia	part of a light responsive element
CsDUF966_7.c	I-box	AGATAAGG	143	8	-	Triticum aestivum	part of a light responsive element
CsDUF966_7.c	I-box	gGATAAGGTG	490	9	-	Zea mays	part of a light responsive element
CsDUF966_Un1.c	LAMP-element	CTTTATCA	1317	8	+	Pisum sativum	part of a light responsive element
CsDUF966_Un1.c	L-box	ATCCCACCTAC	1207	10	-	Petroselinum crispum	part of a light responsive element
CsDUF966_6.a	LTR	CCGAAA	365	6	-	Hordeum vulgare	cis-acting element involved in low-temperature responsiveness
CsDUF966_6.a	LTR	CCGAAA	627	6	-	Hordeum vulgare	cis-acting element involved in low-temperature responsiveness
CsDUF966_1.b	MBS	CAACTG	1072	6	+	Arabidopsis thaliana	MYB binding site involved in drought-inducibility
CsDUF966_7.c	MRE	AACCTAA	263	7	+	Petroselinum crispum	MYB binding site involved in light responsiveness
CsDUF966_5.b	O2-site	GATGATGTGG	357	9	-	Zea mays	cis-acting regulatory element involved in zein metabolism regulation
CsDUF966_6.a	O2-site	GATGACATGG	1059	9	-	Zea mays	cis-acting regulatory element involved in zein metabolism regulation
CsDUF966_Un1.c	O2-site	GATGACATGG	1215	9	+	Zea mays	cis-acting regulatory element involved in zein metabolism regulation
CsDUF966_1.b	P-box	CCTTTTG	434	7	-	Oryza sativa	gibberellin-responsive element
CsDUF966_1.b	P-box	CCTTTTG	867	7	-	Oryza sativa	gibberellin-responsive element
CsDUF966_4.c	P-box	CCTTTTG	902	7	+	Oryza sativa	gibberellin-responsive element
CsDUF966_5.b	P-box	CCTTTTG	738	7	+	Oryza sativa	gibberellin-responsive element
CsDUF966_Un1.c	P-box	CCTTTTG	340	7	+	Oryza sativa	gibberellin-responsive element
CsDUF966_Un2.c	P-box	CCTTTTG	1176	7	+	Oryza sativa	gibberellin-responsive element
CsDUF966_Un3.c	P-box	CCTTTTG	672	7	+	Oryza sativa	gibberellin-responsive element
CsDUF966_1.b	TATA-box	TACAAAA	16	7	-	Oryza sativa	core promoter element around -30 of transcription start
CsDUF966_1.b	TATA-box	TATATTTATATTT	22	12	-	Avena sativa	core promoter element around -30 of transcription start
CsDUF966_1.b	TATA-box	ATATAA	24	6	+	Brassica oleracea	core promoter element around -30 of transcription start
CsDUF966_1.b	TATA-box	TATA	25	4	+	Arabidopsis thaliana	core promoter element around -30 of transcription start
CsDUF966_1.b	TATA-box	ATATAT	32	6	+	Brassica napus	core promoter element around -30 of transcription start
CsDUF966_1.b	TATA-box	TATA	33	4	+	Arabidopsis thaliana	core promoter element around -30 of transcription start
CsDUF966_1.b	TATA-box	ATATAA	48	6	+	Brassica oleracea	core promoter element around -30 of transcription start
CsDUF966_1.b	TATA-box	TATA	49	4	+	Arabidopsis thaliana	core promoter element around -30 of transcription start
CsDUF966_1.b	TATA-box	TATAAGAA	104	8	-	Zea mays	core promoter element around -30 of transcription start
CsDUF966_1.b	TATA-box	TATAA	107	5	-	Arabidopsis thaliana	core promoter element around -30 of transcription start
CsDUF966_1.b	TATA-box	TATATTTATATTT	108	12	+	Avena sativa	core promoter element around -30 of transcription start
CsDUF966_1.b	TATA-box	TATAA	113	5	-	Arabidopsis thaliana	core promoter element around -30 of transcription start
CsDUF966_1.b	TATA-box	TATA	114	4	+	Arabidopsis thaliana	core promoter element around -30 of transcription start
CsDUF966_1.b	TATA-box	TATAAAA	138	7	-	Pisum sativum	core promoter element around -30 of transcription start
CsDUF966_1.b	TATA-box	TATAAA	139	6	-	Helianthus annuus	core promoter element around -30 of transcription start
CsDUF966_1.b	TATA-box	TATAA	140	5	-	Arabidopsis thaliana	core promoter element around -30 of transcription start
CsDUF966_1.b	TATA-box	TATA	141	4	+	Arabidopsis thaliana	core promoter element around -30 of transcription start
CsDUF966_1.b	TATA-box	TATTTAAA	177	8	+	Arabidopsis thaliana	core promoter element around -30 of transcription start
CsDUF966_1.b	TATA-box	ATTATA	229	6	+	Brassica napus	core promoter element around -30 of transcription start
CsDUF966_1.b	TATA-box	TATAA	230	5	-	Arabidopsis thaliana	core promoter element around -30 of transcription start
CsDUF966_1.b	TATA-box	TATA	231	4	+	Arabidopsis thaliana	core promoter element around -30 of transcription start
CsDUF966_1.b	TATA-box	TATACA	266	6	-	Helianthus annuus	core promoter element around -30 of transcription start
CsDUF966_1.b	TATA-box	TATA	268	4	+	Arabidopsis thaliana	core promoter element around -30 of transcription start
CsDUF966_1.b	TATA-box	TATAAATA	275	8	-	Daucus carota	core promoter element around -30 of transcription start
CsDUF966_1.b	TATA-box	TATAAAT	276	7	-	Brassica juncea	core promoter element around -30 of transcription start
CsDUF966_1.b	TATA-box	TATAAA	277	6	-	Helianthus annuus	core promoter element around -30 of transcription start
CsDUF966_1.b	TATA-box	TATAA	278	5	-	Arabidopsis thaliana	core promoter element around -30 of transcription start
CsDUF966_1.b	TATA-box	TATA	279	4	+	Arabidopsis thaliana	core promoter element around -30 of transcription start
CsDUF966_1.b	TATA-box	TATATTTATATTT	286	12	-	Avena sativa	core promoter element around -30 of transcription start
CsDUF966_1.b	TATA-box	ATTATA	287	6	+	Brassica napus	core promoter element around -30 of transcription start
CsDUF966_1.b	TATA-box	TATAA	288	5	-	Arabidopsis thaliana	core promoter element around -30 of transcription start
CsDUF966_1.b	TATA-box	TATA	289	4	+	Arabidopsis thaliana	core promoter element around -30 of transcription start
CsDUF966_1.b	TATA-box	ATATAA	294	6	+	Brassica oleracea	core promoter element around -30 of transcription start
CsDUF966_1.b	TATA-box	TATA	295	4	+	Arabidopsis thaliana	core promoter element around -30 of transcription start
CsDUF966_1.b	TATA-box	TATA	333	4	+	Arabidopsis thaliana	core promoter element around -30 of transcription start
CsDUF966_1.b	TATA-box	ATATAA	415	6	+	Brassica oleracea	core promoter element around -30 of transcription start
CsDUF966_1.b	TATA-box	TATA	416	4	+	Arabidopsis thaliana	core promoter element around -30 of transcription start
CsDUF966_1.b	TATA-box	taTATAAAtc	419	9	-	Arabidopsis thaliana	core promoter element around -30 of transcription start
CsDUF966_1.b	TATA-box	TATAAAT	420	7	-	Brassica juncea	core promoter element around -30 of transcription start
CsDUF966_1.b	TATA-box	TATAAA	421	6	-	Helianthus annuus	core promoter element around -30 of transcription start
CsDUF966_1.b	TATA-box	TATATAA	422	7	-	Arabidopsis thaliana	core promoter element around -30 of transcription start
CsDUF966_1.b	TATA-box	TATATA	423	6	+	Arabidopsis thaliana	core promoter element around -30 of transcription start
CsDUF966_1.b	TATA-box	ATATAT	424	6	+	Brassica napus	core promoter element around -30 of transcription start
CsDUF966_1.b	TATA-box	TATA	425	4	+	Arabidopsis thaliana	core promoter element around -30 of transcription start
CsDUF966_1.b	TATA-box	TATAAAT	707	7	-	Brassica juncea	core promoter element around -30 of transcription start
CsDUF966_1.b	TATA-box	TATAAA	708	6	-	Helianthus annuus	core promoter element around -30 of transcription start
CsDUF966_1.b	TATA-box	TATAA	709	5	-	Arabidopsis thaliana	core promoter element around -30 of transcription start
CsDUF966_1.b	TATA-box	TATA	710	4	+	Arabidopsis thaliana	core promoter element around -30 of transcription start
CsDUF966_1.b	TATA-box	TATAAGAA	1135	8	-	Zea mays	core promoter element around -30 of transcription start
CsDUF966_1.b	TATA-box	TATAA	1138	5	-	Arabidopsis thaliana	core promoter element around -30 of transcription start
CsDUF966_1.b	TATA-box	TATA	1139	4	-	Arabidopsis thaliana	core promoter element around -30 of transcription start
CsDUF966_4.c	TATA-box	TATA	47	4	+	Arabidopsis thaliana	core promoter element around -30 of transcription start
CsDUF966_4.c	TATA-box	ATATAA	115	6	+	Brassica oleracea	core promoter element around -30 of transcription start
CsDUF966_4.c	TATA-box	TATA	116	4	+	Arabidopsis thaliana	core promoter element around -30 of transcription start
CsDUF966_4.c	TATA-box	TATAAA	132	6	-	Helianthus annuus	core promoter element around -30 of transcription start
CsDUF966_4.c	TATA-box	TATAA	133	5	-	Arabidopsis thaliana	core promoter element around -30 of transcription start
CsDUF966_4.c	TATA-box	TATA	134	4	+	Arabidopsis thaliana	core promoter element around -30 of transcription start
CsDUF966_4.c	TATA-box	ATTATA	259	6	+	Brassica napus	core promoter element around -30 of transcription start
CsDUF966_4.c	TATA-box	TATAA	260	5	-	Arabidopsis thaliana	core promoter element around -30 of transcription start
CsDUF966_4.c	TATA-box	TATA	261	4	+	Arabidopsis thaliana	core promoter element around -30 of transcription start
CsDUF966_4.c	TATA-box	TATA	276	4	+	Arabidopsis thaliana	core promoter element around -30 of transcription start
CsDUF966_4.c	TATA-box	ATTATA	305	6	+	Brassica napus	core promoter element around -30 of transcription start
CsDUF966_4.c	TATA-box	TATAA	306	5	-	Arabidopsis thaliana	core promoter element around -30 of transcription start
CsDUF966_4.c	TATA-box	TATA	307	4	+	Arabidopsis thaliana	core promoter element around -30 of transcription start
CsDUF966_4.c	TATA-box	ATTATA	319	6	+	Brassica napus	core promoter element around -30 of transcription start
CsDUF966_4.c	TATA-box	TATAA	320	5	-	Arabidopsis thaliana	core promoter element around -30 of transcription start
CsDUF966_4.c	TATA-box	TATA	321	4	+	Arabidopsis thaliana	core promoter element around -30 of transcription start
CsDUF966_4.c	TATA-box	TATAAA	349	6	-	Helianthus annuus	core promoter element around -30 of transcription start
CsDUF966_4.c	TATA-box	TATAA	350	5	-	Arabidopsis thaliana	core promoter element around -30 of transcription start
CsDUF966_4.c	TATA-box	TATA	351	4	+	Arabidopsis thaliana	core promoter element around -30 of transcription start
CsDUF966_4.c	TATA-box	TATA	643	4	+	Arabidopsis thaliana	core promoter element around -30 of transcription start
CsDUF966_4.c	TATA-box	TACATAAA	722	8	+	Oryza sativa	core promoter element around -30 of transcription start
CsDUF966_4.c	TATA-box	TATA	816	4	-	Arabidopsis thaliana	core promoter element around -30 of transcription start
CsDUF966_4.c	TATA-box	taTATAAAtc	828	9	-	Arabidopsis thaliana	core promoter element around -30 of transcription start
CsDUF966_4.c	TATA-box	TACAAAA	995	7	-	Oryza sativa	core promoter element around -30 of transcription start
CsDUF966_4.c	TATA-box	TATA	1314	4	-	Arabidopsis thaliana	core promoter element around -30 of transcription start
CsDUF966_5.b	TATA-box	TATA	131	4	+	Arabidopsis thaliana	core promoter element around -30 of transcription start
CsDUF966_5.b	TATA-box	ATATAA	282	6	+	Brassica oleracea	core promoter element around -30 of transcription start
CsDUF966_5.b	TATA-box	TATA	283	4	+	Arabidopsis thaliana	core promoter element around -30 of transcription start
CsDUF966_5.b	TATA-box	TATA	473	4	+	Arabidopsis thaliana	core promoter element around -30 of transcription start
CsDUF966_5.b	TATA-box	TATTTAAA	475	8	+	Arabidopsis thaliana	core promoter element around -30 of transcription start
CsDUF966_5.b	TATA-box	TATTTAAA	633	8	+	Arabidopsis thaliana	core promoter element around -30 of transcription start
CsDUF966_5.b	TATA-box	TATAAAA	817	7	-	Pisum sativum	core promoter element around -30 of transcription start
CsDUF966_5.b	TATA-box	TATAAA	818	6	-	Helianthus annuus	core promoter element around -30 of transcription start
CsDUF966_5.b	TATA-box	TATATAA	819	7	-	Arabidopsis thaliana	core promoter element around -30 of transcription start
CsDUF966_5.b	TATA-box	TATATA	820	6	-	Arabidopsis thaliana	core promoter element around -30 of transcription start
CsDUF966_5.b	TATA-box	ATATAT	821	6	-	Brassica napus	core promoter element around -30 of transcription start
CsDUF966_5.b	TATA-box	TATATA	822	6	-	Arabidopsis thaliana	core promoter element around -30 of transcription start
CsDUF966_5.b	TATA-box	ATATAT	823	6	-	Brassica napus	core promoter element around -30 of transcription start
CsDUF966_5.b	TATA-box	TATATA	824	6	-	Arabidopsis thaliana	core promoter element around -30 of transcription start
CsDUF966_5.b	TATA-box	ATATAA	825	6	+	Brassica oleracea	core promoter element around -30 of transcription start
CsDUF966_5.b	TATA-box	TATA	826	4	-	Arabidopsis thaliana	core promoter element around -30 of transcription start
CsDUF966_5.b	TATA-box	TATAAAA	1089	7	-	Pisum sativum	core promoter element around -30 of transcription start
CsDUF966_5.b	TATA-box	TATAAA	1090	6	-	Helianthus annuus	core promoter element around -30 of transcription start
CsDUF966_5.b	TATA-box	TATAA	1091	5	-	Arabidopsis thaliana	core promoter element around -30 of transcription start
CsDUF966_5.b	TATA-box	TATA	1092	4	-	Arabidopsis thaliana	core promoter element around -30 of transcription start
CsDUF966_5.b	TATA-box	ATATAT	1167	6	-	Brassica napus	core promoter element around -30 of transcription start
CsDUF966_5.b	TATA-box	TATATA	1168	6	-	Arabidopsis thaliana	core promoter element around -30 of transcription start
CsDUF966_5.b	TATA-box	ATATAT	1169	6	-	Brassica napus	core promoter element around -30 of transcription start
CsDUF966_5.b	TATA-box	TATA	1170	4	-	Arabidopsis thaliana	core promoter element around -30 of transcription start
CsDUF966_5.b	TATA-box	TATATA	1283	6	-	Arabidopsis thaliana	core promoter element around -30 of transcription start
CsDUF966_5.b	TATA-box	ATATAA	1284	6	+	Brassica oleracea	core promoter element around -30 of transcription start
CsDUF966_5.b	TATA-box	TATA	1285	4	-	Arabidopsis thaliana	core promoter element around -30 of transcription start
CsDUF966_5.b	TATA-box	TATAAAT	1328	7	-	Brassica juncea	core promoter element around -30 of transcription start
CsDUF966_5.b	TATA-box	TATAAA	1329	6	-	Helianthus annuus	core promoter element around -30 of transcription start
CsDUF966_5.b	TATA-box	TATAA	1330	5	-	Arabidopsis thaliana	core promoter element around -30 of transcription start
CsDUF966_5.b	TATA-box	TATA	1331	4	-	Arabidopsis thaliana	core promoter element around -30 of transcription start
CsDUF966_5.b	TATA-box	TATAA	1362	5	-	Arabidopsis thaliana	core promoter element around -30 of transcription start
CsDUF966_5.b	TATA-box	TATA	1363	4	-	Arabidopsis thaliana	core promoter element around -30 of transcription start
CsDUF966_5.b	TATA-box	TATTTAAA	1365	8	+	Arabidopsis thaliana	core promoter element around -30 of transcription start
CsDUF966_5.b	TATA-box	TATTTAAA	1367	8	-	Arabidopsis thaliana	core promoter element around -30 of transcription start
CsDUF966_5.b	TATA-box	taTATAAAtc	1369	9	+	Arabidopsis thaliana	core promoter element around -30 of transcription start
CsDUF966_5.b	TATA-box	ATTATA	1402	6	+	Brassica napus	core promoter element around -30 of transcription start
CsDUF966_5.b	TATA-box	TATAA	1403	5	-	Arabidopsis thaliana	core promoter element around -30 of transcription start
CsDUF966_5.b	TATA-box	TATA	1404	4	-	Arabidopsis thaliana	core promoter element around -30 of transcription start
CsDUF966_5.b	TATA-box	TATA	1416	4	-	Arabidopsis thaliana	core promoter element around -30 of transcription start
CsDUF966_5.b	TATA-box	TATAAATA	1444	8	-	Daucus carota	core promoter element around -30 of transcription start
CsDUF966_5.b	TATA-box	TATAAAT	1445	7	-	Brassica juncea	core promoter element around -30 of transcription start
CsDUF966_5.b	TATA-box	TATAAA	1446	6	-	Helianthus annuus	core promoter element around -30 of transcription start
CsDUF966_5.b	TATA-box	TATAA	1447	5	-	Arabidopsis thaliana	core promoter element around -30 of transcription start
CsDUF966_5.b	TATA-box	TATA	1448	4	-	Arabidopsis thaliana	core promoter element around -30 of transcription start
CsDUF966_6.a	TATA-box	TATA	658	4	+	Arabidopsis thaliana	core promoter element around -30 of transcription start
CsDUF966_6.a	TATA-box	TACAAAA	853	7	-	Oryza sativa	core promoter element around -30 of transcription start
CsDUF966_6.a	TATA-box	TATACA	856	6	-	Helianthus annuus	core promoter element around -30 of transcription start
CsDUF966_6.a	TATA-box	TATATA	858	6	-	Arabidopsis thaliana	core promoter element around -30 of transcription start
CsDUF966_6.a	TATA-box	TATA	860	4	-	Arabidopsis thaliana	core promoter element around -30 of transcription start
CsDUF966_6.a	TATA-box	ATATAT	865	6	-	Brassica napus	core promoter element around -30 of transcription start
CsDUF966_6.a	TATA-box	TATA	866	4	-	Arabidopsis thaliana	core promoter element around -30 of transcription start
CsDUF966_6.a	TATA-box	TATAA	1099	5	-	Arabidopsis thaliana	core promoter element around -30 of transcription start
CsDUF966_6.a	TATA-box	TATA	1100	4	-	Arabidopsis thaliana	core promoter element around -30 of transcription start
CsDUF966_7.c	TATA-box	TATA	5	4	+	Arabidopsis thaliana	core promoter element around -30 of transcription start
CsDUF966_7.c	TATA-box	TATAAA	60	6	-	Helianthus annuus	core promoter element around -30 of transcription start
CsDUF966_7.c	TATA-box	TATAA	61	5	-	Arabidopsis thaliana	core promoter element around -30 of transcription start
CsDUF966_7.c	TATA-box	TATA	62	4	+	Arabidopsis thaliana	core promoter element around -30 of transcription start
CsDUF966_7.c	TATA-box	TACAAAA	78	7	-	Oryza sativa	core promoter element around -30 of transcription start
CsDUF966_7.c	TATA-box	TATA	221	4	+	Arabidopsis thaliana	core promoter element around -30 of transcription start
CsDUF966_7.c	TATA-box	TATA	239	4	+	Arabidopsis thaliana	core promoter element around -30 of transcription start
CsDUF966_7.c	TATA-box	ATATAT	243	6	+	Brassica napus	core promoter element around -30 of transcription start
CsDUF966_7.c	TATA-box	TATA	244	4	+	Arabidopsis thaliana	core promoter element around -30 of transcription start
CsDUF966_7.c	TATA-box	TATACA	278	6	-	Helianthus annuus	core promoter element around -30 of transcription start
CsDUF966_7.c	TATA-box	TATATA	280	6	+	Arabidopsis thaliana	core promoter element around -30 of transcription start
CsDUF966_7.c	TATA-box	ATATAT	281	6	+	Brassica napus	core promoter element around -30 of transcription start
CsDUF966_7.c	TATA-box	TATA	282	4	+	Arabidopsis thaliana	core promoter element around -30 of transcription start
CsDUF966_7.c	TATA-box	TATA	432	4	+	Arabidopsis thaliana	core promoter element around -30 of transcription start
CsDUF966_7.c	TATA-box	ATATAT	1225	6	-	Brassica napus	core promoter element around -30 of transcription start
CsDUF966_7.c	TATA-box	TATA	1226	4	-	Arabidopsis thaliana	core promoter element around -30 of transcription start
CsDUF966_7.c	TATA-box	TATA	1362	4	-	Arabidopsis thaliana	core promoter element around -30 of transcription start
CsDUF966_7.c	TATA-box	TATA	1384	4	-	Arabidopsis thaliana	core promoter element around -30 of transcription start
CsDUF966_7.c	TATA-box	TATATAA	1389	7	-	Arabidopsis thaliana	core promoter element around -30 of transcription start
CsDUF966_7.c	TATA-box	TATATA	1390	6	-	Arabidopsis thaliana	core promoter element around -30 of transcription start
CsDUF966_7.c	TATA-box	ATATAT	1391	6	-	Brassica napus	core promoter element around -30 of transcription start
CsDUF966_7.c	TATA-box	TATATA	1392	6	-	Arabidopsis thaliana	core promoter element around -30 of transcription start
CsDUF966_7.c	TATA-box	ATATAT	1393	6	-	Brassica napus	core promoter element around -30 of transcription start
CsDUF966_7.c	TATA-box	TATATA	1394	6	-	Arabidopsis thaliana	core promoter element around -30 of transcription start
CsDUF966_7.c	TATA-box	ATATAT	1395	6	-	Brassica napus	core promoter element around -30 of transcription start
CsDUF966_7.c	TATA-box	TATATA	1396	6	-	Arabidopsis thaliana	core promoter element around -30 of transcription start
CsDUF966_7.c	TATA-box	TATA	1398	4	-	Arabidopsis thaliana	core promoter element around -30 of transcription start
CsDUF966_7.c	TATA-box	TATAA	1470	5	-	Arabidopsis thaliana	core promoter element around -30 of transcription start
CsDUF966_7.c	TATA-box	TATA	1471	4	-	Arabidopsis thaliana	core promoter element around -30 of transcription start
CsDUF966_Un1.c	TATA-box	TATAA	19	5	-	Arabidopsis thaliana	core promoter element around -30 of transcription start
CsDUF966_Un1.c	TATA-box	TATA	20	4	+	Arabidopsis thaliana	core promoter element around -30 of transcription start
CsDUF966_Un1.c	TATA-box	ATATAA	354	6	+	Brassica oleracea	core promoter element around -30 of transcription start
CsDUF966_Un1.c	TATA-box	TATA	355	4	+	Arabidopsis thaliana	core promoter element around -30 of transcription start
CsDUF966_Un1.c	TATA-box	TATA	420	4	+	Arabidopsis thaliana	core promoter element around -30 of transcription start
CsDUF966_Un1.c	TATA-box	ATTATA	449	6	+	Brassica napus	core promoter element around -30 of transcription start
CsDUF966_Un1.c	TATA-box	TATATAA	450	7	-	Arabidopsis thaliana	core promoter element around -30 of transcription start
CsDUF966_Un1.c	TATA-box	TATATA	451	6	+	Arabidopsis thaliana	core promoter element around -30 of transcription start
CsDUF966_Un1.c	TATA-box	ATATAA	452	6	+	Brassica oleracea	core promoter element around -30 of transcription start
CsDUF966_Un1.c	TATA-box	TATA	453	4	+	Arabidopsis thaliana	core promoter element around -30 of transcription start
CsDUF966_Un1.c	TATA-box	TATAAAA	702	7	-	Pisum sativum	core promoter element around -30 of transcription start
CsDUF966_Un1.c	TATA-box	ccTATAAAaa	703	9	-	Arabidopsis thaliana	core promoter element around -30 of transcription start
CsDUF966_Un1.c	TATA-box	TATATAA	704	7	-	Arabidopsis thaliana	core promoter element around -30 of transcription start
CsDUF966_Un1.c	TATA-box	TATATA	705	6	+	Arabidopsis thaliana	core promoter element around -30 of transcription start
CsDUF966_Un1.c	TATA-box	TATA	707	4	+	Arabidopsis thaliana	core promoter element around -30 of transcription start
CsDUF966_Un1.c	TATA-box	TATATTTATATTT	831	12	+	Avena sativa	core promoter element around -30 of transcription start
CsDUF966_Un1.c	TATA-box	TATAAATA	833	8	-	Daucus carota	core promoter element around -30 of transcription start
CsDUF966_Un1.c	TATA-box	TATAAAT	834	7	-	Brassica juncea	core promoter element around -30 of transcription start
CsDUF966_Un1.c	TATA-box	TATAAA	835	6	-	Helianthus annuus	core promoter element around -30 of transcription start
CsDUF966_Un1.c	TATA-box	TATAA	836	5	-	Arabidopsis thaliana	core promoter element around -30 of transcription start
CsDUF966_Un1.c	TATA-box	TATA	837	4	-	Arabidopsis thaliana	core promoter element around -30 of transcription start
CsDUF966_Un1.c	TATA-box	TATAAAA	841	7	-	Pisum sativum	core promoter element around -30 of transcription start
CsDUF966_Un1.c	TATA-box	TATAAA	842	6	-	Helianthus annuus	core promoter element around -30 of transcription start
CsDUF966_Un1.c	TATA-box	TATAA	843	5	-	Arabidopsis thaliana	core promoter element around -30 of transcription start
CsDUF966_Un1.c	TATA-box	TATA	844	4	-	Arabidopsis thaliana	core promoter element around -30 of transcription start
CsDUF966_Un1.c	TATA-box	ccTATAAAaa	1125	10	-	Arabidopsis thaliana	core promoter element around -30 of transcription start
CsDUF966_Un1.c	TATA-box	TATAAAA	1126	7	-	Pisum sativum	core promoter element around -30 of transcription start
CsDUF966_Un1.c	TATA-box	TATAAA	1127	6	-	Helianthus annuus	core promoter element around -30 of transcription start
CsDUF966_Un1.c	TATA-box	TATAA	1128	5	-	Arabidopsis thaliana	core promoter element around -30 of transcription start
CsDUF966_Un1.c	TATA-box	TATA	1129	4	-	Arabidopsis thaliana	core promoter element around -30 of transcription start
CsDUF966_Un1.c	TATA-box	ccTATAAAaa	1180	9	-	Arabidopsis thaliana	core promoter element around -30 of transcription start
CsDUF966_Un1.c	TATA-box	TATAAA	1182	6	-	Helianthus annuus	core promoter element around -30 of transcription start
CsDUF966_Un1.c	TATA-box	TATAA	1183	5	-	Arabidopsis thaliana	core promoter element around -30 of transcription start
CsDUF966_Un1.c	TATA-box	TATA	1184	4	-	Arabidopsis thaliana	core promoter element around -30 of transcription start
CsDUF966_Un1.c	TATA-box	TATA	1313	4	-	Arabidopsis thaliana	core promoter element around -30 of transcription start
CsDUF966_Un1.c	TATA-box	TATA	1436	4	-	Arabidopsis thaliana	core promoter element around -30 of transcription start
CsDUF966_Un2.c	TATA-box	TATAA	58	5	-	Arabidopsis thaliana	core promoter element around -30 of transcription start
CsDUF966_Un2.c	TATA-box	TATA	59	4	+	Arabidopsis thaliana	core promoter element around -30 of transcription start
CsDUF966_Un2.c	TATA-box	TATA	321	4	+	Arabidopsis thaliana	core promoter element around -30 of transcription start
CsDUF966_Un2.c	TATA-box	ATATAA	389	6	+	Brassica oleracea	core promoter element around -30 of transcription start
CsDUF966_Un2.c	TATA-box	TATA	390	4	+	Arabidopsis thaliana	core promoter element around -30 of transcription start
CsDUF966_Un2.c	TATA-box	TATAAA	406	6	-	Helianthus annuus	core promoter element around -30 of transcription start
CsDUF966_Un2.c	TATA-box	TATAA	407	5	-	Arabidopsis thaliana	core promoter element around -30 of transcription start
CsDUF966_Un2.c	TATA-box	TATA	408	4	+	Arabidopsis thaliana	core promoter element around -30 of transcription start
CsDUF966_Un2.c	TATA-box	ATTATA	533	6	+	Brassica napus	core promoter element around -30 of transcription start
CsDUF966_Un2.c	TATA-box	TATAA	534	5	-	Arabidopsis thaliana	core promoter element around -30 of transcription start
CsDUF966_Un2.c	TATA-box	TATA	535	4	+	Arabidopsis thaliana	core promoter element around -30 of transcription start
CsDUF966_Un2.c	TATA-box	TATA	550	4	+	Arabidopsis thaliana	core promoter element around -30 of transcription start
CsDUF966_Un2.c	TATA-box	ATTATA	579	6	+	Brassica napus	core promoter element around -30 of transcription start
CsDUF966_Un2.c	TATA-box	TATAA	580	5	-	Arabidopsis thaliana	core promoter element around -30 of transcription start
CsDUF966_Un2.c	TATA-box	TATA	581	4	+	Arabidopsis thaliana	core promoter element around -30 of transcription start
CsDUF966_Un2.c	TATA-box	ATTATA	593	6	+	Brassica napus	core promoter element around -30 of transcription start
CsDUF966_Un2.c	TATA-box	TATAA	594	5	-	Arabidopsis thaliana	core promoter element around -30 of transcription start
CsDUF966_Un2.c	TATA-box	TATA	595	4	+	Arabidopsis thaliana	core promoter element around -30 of transcription start
CsDUF966_Un2.c	TATA-box	TATAAA	623	6	-	Helianthus annuus	core promoter element around -30 of transcription start
CsDUF966_Un2.c	TATA-box	TATAA	624	5	-	Arabidopsis thaliana	core promoter element around -30 of transcription start
CsDUF966_Un2.c	TATA-box	TATA	625	4	+	Arabidopsis thaliana	core promoter element around -30 of transcription start
CsDUF966_Un2.c	TATA-box	TATA	917	4	-	Arabidopsis thaliana	core promoter element around -30 of transcription start
CsDUF966_Un2.c	TATA-box	TACATAAA	996	8	+	Oryza sativa	core promoter element around -30 of transcription start
CsDUF966_Un2.c	TATA-box	TATA	1090	4	-	Arabidopsis thaliana	core promoter element around -30 of transcription start
CsDUF966_Un2.c	TATA-box	taTATAAAtc	1102	9	-	Arabidopsis thaliana	core promoter element around -30 of transcription start
CsDUF966_Un2.c	TATA-box	TACAAAA	1269	7	-	Oryza sativa	core promoter element around -30 of transcription start
CsDUF966_Un3.c	TATA-box	TATA	1	4	+	Arabidopsis thaliana	core promoter element around -30 of transcription start
CsDUF966_Un3.c	TATA-box	TATA	22	4	+	Arabidopsis thaliana	core promoter element around -30 of transcription start
CsDUF966_Un3.c	TATA-box	TACAAAA	122	7	-	Oryza sativa	core promoter element around -30 of transcription start
CsDUF966_Un3.c	TATA-box	TATA	284	4	+	Arabidopsis thaliana	core promoter element around -30 of transcription start
CsDUF966_Un3.c	TATA-box	TATACA	294	6	-	Helianthus annuus	core promoter element around -30 of transcription start
CsDUF966_Un3.c	TATA-box	TATA	296	4	+	Arabidopsis thaliana	core promoter element around -30 of transcription start
CsDUF966_Un3.c	TATA-box	ATTATA	319	6	+	Brassica napus	core promoter element around -30 of transcription start
CsDUF966_Un3.c	TATA-box	TATAA	320	5	-	Arabidopsis thaliana	core promoter element around -30 of transcription start
CsDUF966_Un3.c	TATA-box	TATA	321	4	+	Arabidopsis thaliana	core promoter element around -30 of transcription start
CsDUF966_Un3.c	TATA-box	ATATAA	326	6	+	Brassica oleracea	core promoter element around -30 of transcription start
CsDUF966_Un3.c	TATA-box	TATA	327	4	+	Arabidopsis thaliana	core promoter element around -30 of transcription start
CsDUF966_Un3.c	TATA-box	TATAA	351	5	-	Arabidopsis thaliana	core promoter element around -30 of transcription start
CsDUF966_Un3.c	TATA-box	TATA	352	4	+	Arabidopsis thaliana	core promoter element around -30 of transcription start
CsDUF966_Un3.c	TATA-box	ATATAA	686	6	+	Brassica oleracea	core promoter element around -30 of transcription start
CsDUF966_Un3.c	TATA-box	TATA	687	4	+	Arabidopsis thaliana	core promoter element around -30 of transcription start
CsDUF966_Un3.c	TATA-box	TATA	752	4	-	Arabidopsis thaliana	core promoter element around -30 of transcription start
CsDUF966_Un3.c	TATA-box	ATTATA	781	6	+	Brassica napus	core promoter element around -30 of transcription start
CsDUF966_Un3.c	TATA-box	TATATAA	782	7	-	Arabidopsis thaliana	core promoter element around -30 of transcription start
CsDUF966_Un3.c	TATA-box	TATATA	783	6	-	Arabidopsis thaliana	core promoter element around -30 of transcription start
CsDUF966_Un3.c	TATA-box	ATATAA	784	6	+	Brassica oleracea	core promoter element around -30 of transcription start
CsDUF966_Un3.c	TATA-box	TATA	785	4	-	Arabidopsis thaliana	core promoter element around -30 of transcription start
CsDUF966_Un3.c	TATA-box	TATAAAA	1034	7	-	Pisum sativum	core promoter element around -30 of transcription start
CsDUF966_Un3.c	TATA-box	ccTATAAAaa	1035	9	-	Arabidopsis thaliana	core promoter element around -30 of transcription start
CsDUF966_Un3.c	TATA-box	TATATAA	1036	7	-	Arabidopsis thaliana	core promoter element around -30 of transcription start
CsDUF966_Un3.c	TATA-box	TATATA	1037	6	-	Arabidopsis thaliana	core promoter element around -30 of transcription start
CsDUF966_Un3.c	TATA-box	TATA	1039	4	-	Arabidopsis thaliana	core promoter element around -30 of transcription start
CsDUF966_Un3.c	TATA-box	TATATTTATATTT	1163	12	+	Avena sativa	core promoter element around -30 of transcription start
CsDUF966_Un3.c	TATA-box	TATAAATA	1165	8	-	Daucus carota	core promoter element around -30 of transcription start
CsDUF966_Un3.c	TATA-box	TATAAAT	1166	7	-	Brassica juncea	core promoter element around -30 of transcription start
CsDUF966_Un3.c	TATA-box	TATAAA	1167	6	-	Helianthus annuus	core promoter element around -30 of transcription start
CsDUF966_Un3.c	TATA-box	TATAA	1168	5	-	Arabidopsis thaliana	core promoter element around -30 of transcription start
CsDUF966_Un3.c	TATA-box	TATA	1169	4	-	Arabidopsis thaliana	core promoter element around -30 of transcription start
CsDUF966_Un3.c	TATA-box	TATAAAA	1173	7	-	Pisum sativum	core promoter element around -30 of transcription start
CsDUF966_Un3.c	TATA-box	TATAAA	1174	6	-	Helianthus annuus	core promoter element around -30 of transcription start
CsDUF966_Un3.c	TATA-box	TATAA	1175	5	-	Arabidopsis thaliana	core promoter element around -30 of transcription start
CsDUF966_Un3.c	TATA-box	TATA	1176	4	-	Arabidopsis thaliana	core promoter element around -30 of transcription start
CsDUF966_Un3.c	TATA-box	ccTATAAAaa	1456	10	-	Arabidopsis thaliana	core promoter element around -30 of transcription start
CsDUF966_Un3.c	TATA-box	TATAAAA	1457	7	-	Pisum sativum	core promoter element around -30 of transcription start
CsDUF966_Un3.c	TATA-box	TATAAA	1458	6	-	Helianthus annuus	core promoter element around -30 of transcription start
CsDUF966_Un3.c	TATA-box	TATAA	1459	5	-	Arabidopsis thaliana	core promoter element around -30 of transcription start
CsDUF966_Un3.c	TATA-box	TATA	1460	4	-	Arabidopsis thaliana	core promoter element around -30 of transcription start
CsDUF966_7.c	TATC-box	TATCCCA	607	7	+	Oryza sativa	cis-acting element involved in gibberellin-responsiveness
CsDUF966_1.b	TCA-element	CCATCTTTTT	1355	9	+	Nicotiana tabacum	cis-acting element involved in salicylic acid responsiveness
CsDUF966_4.c	TCA-element	CCATCTTTTT	1141	10	+	Nicotiana tabacum	cis-acting element involved in salicylic acid responsiveness
CsDUF966_5.b	TCA-element	CCATCTTTTT	303	9	+	Nicotiana tabacum	cis-acting element involved in salicylic acid responsiveness
CsDUF966_5.b	TCA-element	CCATCTTTTT	322	9	-	Nicotiana tabacum	cis-acting element involved in salicylic acid responsiveness
CsDUF966_Un1.c	TCA-element	CCATCTTTTT	314	9	+	Nicotiana tabacum	cis-acting element involved in salicylic acid responsiveness
CsDUF966_Un1.c	TCA-element	CCATCTTTTT	817	9	-	Nicotiana tabacum	cis-acting element involved in salicylic acid responsiveness
CsDUF966_Un2.c	TCA-element	CCATCTTTTT	1415	10	+	Nicotiana tabacum	cis-acting element involved in salicylic acid responsiveness
CsDUF966_Un3.c	TCA-element	CCATCTTTTT	646	9	+	Nicotiana tabacum	cis-acting element involved in salicylic acid responsiveness
CsDUF966_Un3.c	TCA-element	CCATCTTTTT	1149	9	-	Nicotiana tabacum	cis-acting element involved in salicylic acid responsiveness
CsDUF966_4.c	TCCC-motif	TCTCCCT	1203	7	+	Spinacia oleracea	part of a light responsive element
CsDUF966_Un2.c	TCCC-motif	TCTCCCT	1477	7	+	Spinacia oleracea	part of a light responsive element
CsDUF966_Un1.c	TC-rich repeats	ATTCTCTAAC	1302	9	+	Nicotiana tabacum	cis-acting element involved in defense and stress responsiveness
CsDUF966_4.c	TCT-motif	TCTTAC	999	6	-	Arabidopsis thaliana	part of a light responsive element
CsDUF966_6.a	TCT-motif	TCTTAC	990	6	-	Arabidopsis thaliana	part of a light responsive element
CsDUF966_6.a	TCT-motif	TCTTAC	1017	6	-	Arabidopsis thaliana	part of a light responsive element
CsDUF966_6.a	TCT-motif	TCTTAC	1272	6	+	Arabidopsis thaliana	part of a light responsive element
CsDUF966_7.c	TCT-motif	TCTTAC	1019	6	+	Arabidopsis thaliana	part of a light responsive element
CsDUF966_Un1.c	TCT-motif	TCTTAC	1051	6	-	Arabidopsis thaliana	part of a light responsive element
CsDUF966_Un2.c	TCT-motif	TCTTAC	1273	6	-	Arabidopsis thaliana	part of a light responsive element
CsDUF966_Un3.c	TCT-motif	TCTTAC	1382	6	-	Arabidopsis thaliana	part of a light responsive element
CsDUF966_4.c	TGACG-motif	TGACG	175	5	-	Hordeum vulgare	cis-acting regulatory element involved in the MeJA-responsiveness
CsDUF966_4.c	TGACG-motif	TGACG	476	5	+	Hordeum vulgare	cis-acting regulatory element involved in the MeJA-responsiveness
CsDUF966_4.c	TGACG-motif	TGACG	1257	5	-	Hordeum vulgare	cis-acting regulatory element involved in the MeJA-responsiveness
CsDUF966_4.c	TGACG-motif	TGACG	1454	5	+	Hordeum vulgare	cis-acting regulatory element involved in the MeJA-responsiveness
CsDUF966_6.a	TGACG-motif	TGACG	735	5	+	Hordeum vulgare	cis-acting regulatory element involved in the MeJA-responsiveness
CsDUF966_6.a	TGACG-motif	TGACG	800	5	-	Hordeum vulgare	cis-acting regulatory element involved in the MeJA-responsiveness
CsDUF966_6.a	TGACG-motif	TGACG	1471	5	+	Hordeum vulgare	cis-acting regulatory element involved in the MeJA-responsiveness
CsDUF966_Un2.c	TGACG-motif	TGACG	449	5	-	Hordeum vulgare	cis-acting regulatory element involved in the MeJA-responsiveness
CsDUF966_Un2.c	TGACG-motif	TGACG	750	5	+	Hordeum vulgare	cis-acting regulatory element involved in the MeJA-responsiveness
CsDUF966_4.c	TGA-element	AACGAC	157	6	-	Brassica oleracea	auxin-responsive element
CsDUF966_4.c	TGA-element	AACGAC	697	6	-	Brassica oleracea	auxin-responsive element
CsDUF966_4.c	TGA-element	AACGAC	1418	6	+	Brassica oleracea	auxin-responsive element
CsDUF966_4.c	TGA-element	AACGAC	1426	6	-	Brassica oleracea	auxin-responsive element
CsDUF966_Un1.c	TGA-element	AACGAC	1493	6	-	Brassica oleracea	auxin-responsive element
CsDUF966_Un2.c	TGA-element	AACGAC	431	6	-	Brassica oleracea	auxin-responsive element
CsDUF966_Un2.c	TGA-element	AACGAC	971	6	-	Brassica oleracea	auxin-responsive element

## Sheet: S4
	CsDUF966_Un1.c	CsDUF966_Un3.c	CsDUF966_4.c	CsDUF966_Un2.c	CsDUF966_7.c	CsDUF966_6.a	CsDUF966_5.b	CsDUF966_1.b
control	0.38	0.43	0.5	0.38	0	16.43	1.91	7.39
silica	0.08	0.06	0.15	0.08	0.08	15	1.46	3.64
WT	3.69	2.59	2.52	3.69	0.95	0	10.45	2.21
Y05	13.74	9.64	9.41	13.74	0	0.34	11.67	2.2
Y16	2.98	2.08	2.04	2.98	0	0	16.36	6.97
tbh	3.07	2.15	2.1	3.07	1.51	0	10.15	10.37
Cs_line408	10.22	10.18	12.93	10.35	7.63	16.08	10.61	58.68
Cs_line409	8.12	6.97	8.06	8.12	2.83	10.74	19.38	25.38
fruit	0.64	0.54	1.93	0.64	0.54	1.17	5.39	1.36
pedicle	0	0	0	0	0.59	0.07	4.37	0.49
stalk	0.74	0.69	0.94	0.74	0.11	0.73	9.47	0.8
CsDZ	0.16	0.23	0.39	0.16	3.04	40.67	35.5	12.55
CsEZ	0.24	0.27	0.43	0.26	0.6	35.01	7.16	8.09
CsMZ	3.13	3.37	4.95	3.17	10.34	25.25	1.36	22.74
PI88_1dpi	0	0	0	0	0.01	5.03	0.67	0.78
PI88_2dpi	0	0	0	0	0.01	18.66	0.58	1.38
PI88_3dpi	0	0	0	0	0.05	20.75	0.43	1.66
PI88_4dpi	0	0	0	0	0	22.48	0.46	1.49
PI88_6dpi	0	0	0	0	0	33.18	1.24	1.49
PI88_Mock	0	0	0	0	0	9.68	0.61	0.57
Vlas_1dpi	0	0	0	0	0.01	5.86	0.54	0.93
Vlas_2dpi	0	0	0	0	0	6.01	0.41	1.39
Vlas_3dpi	0	0	0	0	0	8.66	0.66	1.59
Vlas_4dpi	0	0	0	0	0	4.81	0.33	0.56
Vlas_6dpi	0	0	0	0	0.02	6.54	0.36	0.52
Vlas_Mock	0	0	0	0	0	11.23	0.94	0.35
CT	0	0	0	0	0	6.62	3.88	6.21
Ch	0	0	0	0	0	6.54	5.41	5.55
Ph	0	0	0	0	0.04	9.84	5.39	3.64
Ph_Ch	0	0	0	0	0	15.91	3.58	2.24
Normal_DAL1	0.75	0.75	1.24	0.77	0.27	25.67	5.34	31.36
Normal_DAL3	0.09	0.1	0.15	0.11	0.06	15.22	4.3	7.26
Normal_DAL4	0.03	0.06	0.12	0.03	0.01	6.75	1.32	3.71
Normal_DAL5	0	0.02	0.06	0	0.11	6.34	8.3	9.03
Super_DAL1	1.22	1.73	2.82	1.3	0.48	29	5.33	30.04
Super_DAL3	0.64	0.7	1.31	0.62	0.33	23.28	5.63	24.7
Super_DAL4	0.58	0.7	1.18	0.63	0.69	18.33	7.76	14.32
Super_DAL5	0.39	0.35	0.62	0.39	0.43	21.16	6.19	13.82
Super_DAL7	0.08	0.16	0.29	0.08	0.22	14.99	3.35	4.98
Super_DAL8	0.06	0.06	0.06	0.06	0.06	9.21	1.97	4
Super_DAL9	0.03	0.02	0.02	0.03	0.15	9.51	7.94	6.77
CU_28DAP	0.03	0.02	0.02	0.03	0.58	0.49	3.97	26.22
CU_37DAP	0	0	0	0	0.4	0.88	7.48	12.62
CU_45DAP	0	0	0	0	0.56	2.92	16.02	7.04
CU_60DAP	0.35	0.27	0.29	0.35	0.69	4.95	18.57	1.75
D8_CT	0	0	0	0	0	19.42	4.06	2.26
D8_PM	0.08	0.04	0.09	0.08	0	18.96	6.24	53.32
SSL508-28_CT	0	0	0	0	0	22.85	2.52	13.01
SSL508-28_PM	0.06	0.04	0.05	0.08	0	14.02	4.42	49.22
CsGy14_8dpp	27.02	20.74	22.27	27.02	0.1	9.24	1.75	5.65
CsVlaspik_16dpp	0.46	0.36	0.37	0.46	0.09	16.73	1.97	1.46
CsVlaspik_8dpp	27.7	20.94	22.47	27.73	0.04	13.88	1.37	7.32
CsGy14_16dpp	0.2	0.16	0.18	0.2	0.07	13.52	1.93	1.42
Control	9.85	8.31	11.16	9.89	5.36	30.05	13.73	42.08
GA2h	13.63	11.46	17.66	14.18	4.28	21.46	10.93	22.23
GA_6h	10.98	9.53	14.21	11.4	4.23	28.73	9.45	29.27
Cs_HighTemp_LongPhoto	11.57	10.83	16.85	11.66	25.6	43.52	8.87	57.92
Cs_HighTemp_ShortPhoto	13.77	12.64	19.51	13.86	21.28	48.62	13.62	55.45
Cs_LowTemp_LongPhoto	7.53	7.25	10.98	7.62	24.98	44.19	7.72	62.39
Cs_LowTemp_ShortPhoto	5.3	5.12	7.67	5.35	25.95	44.78	8.58	60.18
CsLineB	2.4	1.79	2.08	2.4	0.63	21.95	3.05	13.38
CsMSC12	1.78	1.59	1.79	1.89	1.24	19	3.1	12.77
CsMSC16	2.59	1.79	1.87	2.59	0.82	19.27	2.87	11.15
CsMSC3	2.89	1.82	2.05	2.89	1.01	23.21	2.83	11.47
DMR_cucumber_0hpi	0.08	0.06	0.06	0.08	0	14.96	2.45	8.34
DMR_cucumber_24hpi	0	0	0	0	0	22.77	2.67	2.67
DMR_cucumber_6hpi	0	0	0	0	0.08	23.42	1.31	2.94
CsCC3_0d	2.21	2.12	4.38	2.37	10.42	29.31	13.53	18.06
CsCC3_1d	1.69	1.7	3.51	1.72	7.09	26.14	12.94	8.72
CsCC3_2d	1.53	1.77	3.59	1.73	7.48	25.12	43.62	12.74
CsCC3_3d	1.63	1.89	3.73	1.65	4.84	26.98	27.67	14.2
CsIL10-1_0d	1.18	1.41	2.83	1.3	9.05	26.55	13.95	22.86
CsIL10-1_1d	1.9	2.1	4.28	1.9	6.68	23.41	14.44	14.5
CsIL10-1_2d	1.76	1.82	4.35	1.85	5.73	22.63	28.78	17.72
CsIL10-1_3d	1.32	1.73	3.6	1.4	5.94	22.8	17.36	15.67
F_0DAA	8.02	7.13	9.92	8.14	0.86	14.52	5.69	68.74
F_6DBF	10.08	10.43	18.23	10.46	6.46	12.59	9.77	83.1
M_0DAA	17.71	15.46	22.43	18.23	0.43	15.46	6.54	72.72
M_6DBF	18.34	18.25	29.42	18.47	7.02	14.83	8.46	78.95
Cucumber_Control	2.8	2.15	5.06	2.82	15.63	34.9	12.46	6.85
Cucumber_NaCl	0.02	0.02	0.18	0.02	1.49	5.21	17.64	7.07
CS_0h	0.02	0.02	0.02	0.02	0.02	11.63	1.15	4.33
CS_12h	0	0	0	0	0.02	8.68	0.49	3.15
CS_2h	0	0	0	0	0.03	11.92	1.39	5.51
CS_6h	0.03	0.02	0.08	0.03	0.01	11.56	0.95	11.07
Chys_12	0.05	0.03	0.03	0.05	0.02	20.69	9.36	5.01
Chys_6	0	0	0.03	0	0	24.04	14.27	1
Chyt_10	0	0	0	0	0.05	12.5	4.13	3.3
Chyt_4	0	0	0	0	0	20.67	6.44	1.95
Csat_2	0	0	0	0	0.05	16.55	4.19	1.08
Csat_8	0	0	0	0	0.06	15.34	3.71	2.87

## Sheet: S5
miRNA_Acc.	Target_Acc.	Expectation	UPE$	miRNA_start	miRNA_end	Target_start	Target_end	miRNA_aligned_fragment	alignment	Target_aligned_fragment	Inhibition	Target_Desc.	Multiplicity
csa-miR-166	CsDUF966_4.c	4	-1	1	21	422	442	UCGGACCAGGCUUCAUUCCCC	::.:: .::.: :::::::	UAGGGAUCGAGUCGGGUCCGA	Cleavage		1
csa-miR-166k	CsDUF966_4.c	4	-1	1	21	422	442	UCGGACCAGGCUUCAUUCCCG	::.:: .::.: :::::::	UAGGGAUCGAGUCGGGUCCGA	Cleavage		1
csa-miR-166t-1	CsDUF966_4.c	4	-1	1	21	422	442	UCGGACCAGGCUUCAUUCCCC	::.:: .::.: :::::::	UAGGGAUCGAGUCGGGUCCGA	Cleavage		1
csa-miR-166t-2	CsDUF966_4.c	4	-1	1	21	422	442	UCGGACCAGGCUUCAUUCCCC	::.:: .::.: :::::::	UAGGGAUCGAGUCGGGUCCGA	Cleavage		1
csa-miR-166v	CsDUF966_4.c	4	-1	1	21	422	442	UCGGACCAGGCUUCAUUCCCC	::.:: .::.: :::::::	UAGGGAUCGAGUCGGGUCCGA	Cleavage		1
csa-novel-35	CsDUF966_1.b	4	-1	1	21	153	173	UGUAGAUGAGGAGGAAGAUGC	:::::.::.:: ::::.:	UUUUCUUCUUCUUCUUCUAUA	Cleavage		1
csa-miR-166u	CsDUF966_4.c	4.5	-1	1	21	423	443	UUCGGACCAGGCUUCAUUCCC	::.:: .::.: :::::::.	AGGGAUCGAGUCGGGUCCGAG	Cleavage		1
csa-miR-166x	CsDUF966_4.c	4.5	-1	1	21	423	443	UUCGGACCAGGCUUCAUUCCC	::.:: .::.: :::::::.	AGGGAUCGAGUCGGGUCCGAG	Cleavage		1
csa-miR-164c	CsDUF966_4.c	5	-1	1	21	528	548	CACGUGCUCCCUUUCUCCAAC	: : :.:::::::. ...:::	GAUAGGGAAAGGGGUUGUGUG	Cleavage		1
csa-miR-164c	CsDUF966_Un3.c	5	-1	1	21	645	665	CACGUGCUCCCUUUCUCCAAC	: : :.:::::::. ...:::	GAUAGGGAAAGGGGUUGUGUG	Cleavage		1
csa-miR-827c	CsDUF966_6.a	5	-1	1	21	1452	1471	UACUUUUGUUGUUGGUCAUCU	::::. :.::.:::::: :	CAAUGAU-AGCAGCAAAAGGA	Cleavage		1
csa-novel-35	CsDUF966_7.c	5	-1	1	21	574	594	UGUAGAUGAGGAGGAAGAUGC	: :::::.::.:..: :.::	UCUUCUUCUUCUUUGUAUGCA	Cleavage		1

## Sheet: S6
Gene	Forward	Reverse	Tm(℃)	Length
CsDUF966_1.b	CAGTCGTGGAGTTCCGTTGA	CTGGGCTTGAATCAGACGG	58.9/58.6	235
CsDUF966_4.c	ACCACCCACATTCCGATTTA	ACCCACTGACCCACCACAC	57.6/57.7	230
CsDUF966_5.b	CGGACGACGATTTGATACATC	GAATTCCACGACTGATTGCTC	57.9/57.1	207
CsDUF966_6.a	GCAAGCAGACACGCAACG	TTCCGGAGAAAGGCTCTGTAA	58.9/59.6	141
CsDUF966_7.c	CGATGCCGTGATTTGTAGGG	GGCTTGTAAGTTGCCGTTGC	61.2/60.8	183
CsDUF966_Un2.c	GAACAACCCCATTTTCTCGAAA	ACCAAGAATAGAGGAAAGGCAT	58.1/57.8	239
ACT	GTGGTGGTGAATGAGTAGCC	TTGGATTCTGGTGATGGTGTC
